# Supplementary material for: The relationship between parental overprotection and student depression: The chain mediation role of psychological control and well-being
Source: PLoS One. 2025 Jul 18;20(7):e0328498. doi: 10.1371/journal.pone.0328498 (PMC12273933; doi:10.1371/journal.pone.0328498)
Supplement: S1 File — (XLSX) [file pone.0328498.s001.xlsx]

## Sheet: data (2)
DEPRE1	DEPRE2	DEPRE3	DEPRE4	R_DEPRE5	DEPRE6	DEPRE7	R_DEPRE8	DEPRE9	WELB1	WELB2	WELB3	WELB4	WELB5	PS1	PS2	PS3	PS4	PS5	PS6	PS7	PS8	PS9	PS10	PS11	PS12	PS13	PS14	R_PS15	PS16	PS17	PS18	PS19	PS20	PS21	PC1	PC2	PC3	PC4	PC5	PC6	PC7	PC8	PC9	PC10
0	0	0	0	2	0	0	2	0	6	6	6	6	6	1	4	3	1	2	4	1	2	4	2	4	1	4	1	1	1	4	4	1	1	4	1	1	1	1	1	1	1	1	1	1
1	1	2	0	0	0	1	4	1	3	3	2	4	2	1	3	4	2	4	3	2	2	3	4	4	1	3	2	3	2	2	3	2	4	3	2	3	4	2	2	2	3	3	2	1
0	0	0	0	2	0	0	2	0	6	6	6	6	6	1	4	4	1	1	4	4	4	4	1	4	1	4	1	1	1	4	4	1	4	4	1	1	1	1	1	1	1	1	1	1
0	0	0	0	2	0	0	2	0	6	6	6	6	6	1	4	1	1	1	4	1	1	4	1	4	1	4	1	1	1	4	1	1	1	4	1	1	1	1	1	1	1	1	1	1
0	0	0	0	0	0	0	0	0	4	4	4	4	4	1	2	2	1	1	2	1	1	2	1	2	1	2	1	3	2	2	2	1	1	2	1	1	1	1	1	1	1	1	1	1
3	3	1	2	4	3	3	0	3	2	2	1	2	2	2	1	3	2	2	2	4	3	2	1	2	1	2	2	3	4	2	3	1	4	1	4	4	4	3	5	4	3	3	4	4
1	1	0	1	2	0	0	2	0	5	5	5	5	5	2	3	3	1	1	4	1	2	3	2	4	1	3	2	1	1	4	1	1	1	4	2	1	1	2	2	1	1	1	1	1
0	0	0	0	2	0	0	2	0	6	6	6	6	6	1	4	1	1	1	4	1	1	4	1	4	1	4	1	4	1	4	1	1	1	4	1	1	1	1	1	1	1	1	1	1
1	0	0	0	3	0	2	3	0	5	5	5	5	5	2	3	3	2	2	3	1	2	3	2	3	1	4	1	1	2	3	2	1	2	3	1	2	1	1	2	2	2	2	1	2
2.33333	1	2	2	4	1	1	4	1	3	4	4	4	3	2	2	2	2	2	2	2	2	3	2	2	2	2	2	3	2	2	2	1	1	3	2	2	2	2	2	2	2	2	2	2
0	0	0	0	2	0	3	2	0	4	4	4	2	5	2	2	2	2	2	4	2	2	2	1	2	1	2	2	3	1	2	2	1	1	4	1	1	1	1	1	1	1	1	1	1
0	0	0	0	2	0	3	2	0	6	6	6	6	6	1	4	4	1	3	3	3	3	4	1	4	1	4	1	1	1	4	1	1	1	2	1	2	3	1	3	4	2	3	3	3
0	0	0	0	2	0	3	0	0	6	6	6	6	6	1	4	1	1	1	4	1	1	1	1	4	1	4	1	1	1	4	1	1	1	4	1	1	1	1	1	1	1	1	1	1
0	0	2	1	4	3	2	4	3	4	5	4	2	3	3	3	2	3	4	2	3	2	4	3	3	4	2	3	2	3	3	3	2	3	2	2	2	4	3	3	4	1	3	4	2
1.66667	1	0	1	3	0	0	2	0	6	6	6	6	6	1	3	1	1	1	3	1	2	3	1	3	1	3	1	3	1	3	2	1	1	3	1	1	1	1	1	1	1	1	1	1
0	0	0	0	2	0	0	0	0	5	5	5	5	5	3	2	2	2	2	2	2	2	2	2	2	2	2	2	3	2	2	2	2	2	2	3	3	3	3	3	3	3	3	3	3
1	2	1	2	4	1	0	4	1	3	3	3	5	4	2	1	2	3	1	2	2	2	1	3	2	4	2	2	2	2	2	2	2	4	1	4	3	3	5	4	2	2	2	3	2
0	0	0	0	2	0	0	2	0	6	6	6	6	6	1	3	2	1	1	4	1	1	3	1	4	1	4	1	1	1	4	1	1	1	4	1	1	1	1	1	1	1	1	1	1
2.33333	1	1	1	2	1	1	2	0	6	6	6	4	6	2	4	4	2	4	4	2	1	4	1	4	1	4	1	1	1	2	4	4	1	4	2	2	2	2	4	4	2	2	2	2
0	0	0	0	4	0	1	2	0	4	4	4	3	4	2	2	1	1	1	2	3	1	2	1	3	4	1	1	3	1	3	1	2	2	1	1	1	4	1	1	1	2	1	1	2
0	0	0	0	2	0	0	2	0	4	4	1	1	1	1	4	2	1	2	4	1	1	2	1	4	1	4	1	1	1	4	1	1	1	4	1	1	1	1	1	1	1	1	1	1
2	2	0	1	3	0	1	3	1	4	3	4	3	4	1	3	3	1	1	3	1	1	3	1	2	1	3	1	3	1	4	1	1	1	3	1	1	1	1	2	1	1	1	1	3
0	1	0	1	3	1	1	4	1	3	2	3	2	3	2	3	2	1	2	3	1	1	2	2	2	1	2	1	2	2	3	3	1	2	4	2	2	1	1	2	1	1	1	1	2
0	0	0	0	0	0	0	2	0	6	6	6	6	6	1	3	4	1	2	4	1	3	3	2	4	1	4	1	2	1	4	2	2	3	3	1	1	1	1	1	1	1	1	1	1
1	1	0	0	3	0	0	3	0	5	5	5	5	5	1	3	1	1	1	3	1	1	3	1	3	1	3	1	2	1	3	1	1	2	3	2	2	2	2	1	1	1	1	1	1
0	0	0	0	4	0	0	2	0	6	6	6	6	6	1	3	1	1	1	1	1	4	1	1	4	1	4	1	3	4	4	1	1	1	4	3	1	1	1	1	1	1	1	1	1
0	0	0	0	2	0	0	2	0	6	6	6	6	6	1	4	3	1	1	4	1	1	4	1	4	1	4	1	1	1	4	1	1	2	4	1	1	1	1	2	1	1	1	1	1
0	0	0	0	2	0	0	2	0	6	6	6	6	6	1	4	2	1	2	4	1	1	4	1	4	1	4	1	1	1	4	2	2	1	4	1	1	1	1	1	1	1	1	1	4
1	0	1	0	0	2	3	4	2	2	2	5	2	2	2	1	4	4	4	2	3	2	1	3	3	3	1	1	3	3	1	2	2	2	1	3	3	3	3	3	3	3	3	3	4
2	1	0	1	4	0	2	4	3	4	2	2	2	2	3	2	2	4	1	2	4	4	2	3	2	3	2	3	1	4	1	2	3	1	2	2	4	5	5	5	5	3	2	2	3
1	0	0	0	2	0	1	2	0	6	6	6	4	6	1	4	2	1	2	4	1	3	4	1	4	1	4	2	1	1	4	1	1	1	4	3	1	1	1	3	3	2	1	1	1
2.66667	2	2	2	4	1	0	3	2	3	3	3	3	3	2	2	2	2	2	2	2	2	2	2	2	2	2	2	3	2	2	2	2	2	2	2	2	2	2	2	2	2	2	2	2
1	1	1	1	4	1	1	4	1	3	3	3	3	3	3	3	3	3	3	3	3	3	3	3	3	3	3	3	2	3	3	3	3	3	3	3	3	3	3	3	3	3	3	3	3
0	0	0	0	3	0	0	3	0	5	5	5	5	5	1	4	4	2	1	4	1	3	4	3	4	2	4	2	1	1	4	1	1	1	4	1	1	1	1	2	1	1	1	1	4
3.33333	3	2	3	2	2	2	4	2	3	3	2	2	5	2	2	4	1	1	3	1	4	3	1	2	1	2	1	4	3	2	1	1	1	3	1	1	1	1	1	1	1	1	1	1
0	2	1	2	2	0	0	3	0	5	5	3	1	4	1	2	2	1	2	2	1	2	1	2	1	2	2	1	2	2	1	3	2	2	3	2	3	4	1	3	2	2	3	2	3
1	2	3	1	4	2	3	4	3	3	5	4	2	2	2	2	3	1	2	3	3	4	2	4	2	1	3	1	3	3	3	3	2	3	3	4	4	2	1	2	1	1	1	1	1
1	0	0	0	2	0	3	0	0	6	6	6	6	6	1	4	1	1	2	4	1	1	2	1	4	1	1	1	2	3	4	1	1	3	3	1	1	1	1	1	1	1	1	1	3
1	0	0	0	0	0	0	2	0	4	4	4	4	4	2	2	2	1	2	2	1	1	2	2	2	1	2	1	3	1	2	1	2	2	2	2	1	1	1	1	1	1	1	1	2
1	2	1	1	2	0	2	4	2	3	3	4	2	3	2	2	3	2	2	2	3	1	2	1	2	3	2	2	3	2	2	1	2	1	2	3	3	2	3	4	3	3	3	3	2
0	1	0	1	0	0	0	2	0	6	6	6	6	6	1	2	1	1	1	1	1	1	2	1	2	1	2	2	3	2	2	1	1	1	2	1	3	1	1	1	1	1	1	1	1
0	1	0	2	4	1	0	2	0	6	6	6	6	6	1	2	1	1	1	4	2	3	2	1	2	1	1	1	4	1	4	1	1	1	1	1	1	3	1	1	1	1	1	1	1
1	0	0	0	2	0	0	2	0	6	6	6	6	6	2	4	4	1	1	4	1	1	4	1	4	1	4	1	1	1	4	4	1	2	4	1	1	1	1	3	1	1	1	1	1
0	1	0	1	4	1	1	4	1	3	2	2	4	4	2	2	2	2	2	3	3	3	2	3	2	3	3	3	3	2	3	3	3	3	3	3	3	3	3	4	3	3	3	3	3
3.66667	2	3	3	3	3	3	4	3	2	3	3	2	2	2	3	2	3	2	3	2	3	2	3	2	3	2	3	3	3	2	3	2	3	2	3	3	3	3	3	3	3	3	3	3
1	0	0	0	2	0	0	2	0	6	6	6	6	6	1	4	4	1	4	4	1	1	4	1	4	1	4	1	1	1	4	4	1	1	4	5	1	5	1	1	1	1	1	1	1
1	1	1	0	4	2	1	3	0	5	5	4	3	4	2	4	2	1	2	2	2	1	2	1	2	1	3	1	2	1	3	1	1	3	4	3	2	1	1	5	1	1	1	1	2
0	0	0	0	0	0	0	2	0	5	5	5	5	5	2	2	3	1	1	3	2	2	2	4	3	1	1	1	3	2	2	3	1	3	3	1	1	1	1	1	1	1	1	1	1
0	3	0	0	3	0	1	4	0	5	3	4	1	4	2	2	3	2	1	4	1	2	1	1	2	2	1	1	3	2	1	4	2	1	3	1	1	1	1	1	1	1	1	1	1
1	0	0	0	3	1	1	4	1	3	3	4	2	3	2	2	2	1	1	3	1	1	2	1	3	1	2	1	1	1	3	2	1	1	3	1	1	1	1	1	1	1	1	1	1
0	0	0	0	2	0	0	2	0	5	4	5	5	5	1	4	1	1	2	4	1	1	4	1	4	1	4	1	2	1	4	1	1	1	4	3	1	1	1	1	1	1	2	1	2
1	0	0	0	2	1	1	3	0	5	5	5	4	6	2	3	2	1	2	4	3	3	4	2	4	1	4	1	2	2	4	2	1	2	4	2	1	1	1	4	3	3	4	1	2
1.66667	0	1	1	4	1	2	3	0	4	3	3	3	3	2	3	2	2	3	2	4	1	2	3	2	2	3	2	3	3	2	2	3	2	4	1	2	2	3	2	1	3	5	4	3
2	2	2	2	4	1	1	4	2	2	2	2	2	2	1	2	4	1	2	1	2	2	4	3	2	1	3	2	4	3	2	2	1	1	4	5	5	5	3	4	4	3	1	4	4
1	0	0	0	2	0	0	2	0	6	6	6	6	6	1	4	1	1	1	4	1	2	3	1	4	1	4	1	1	1	4	1	1	1	4	1	1	1	1	1	1	1	1	1	1
0	0	0	0	2	0	0	3	0	4	4	4	4	4	1	3	1	1	1	4	1	1	3	1	4	4	4	1	1	1	4	1	1	1	4	1	1	1	3	1	1	1	1	1	1
1	0	2	1	4	1	0	2	1	4	4	5	5	5	2	2	2	2	2	2	2	2	2	2	2	2	2	2	3	2	2	2	2	2	2	3	3	3	3	3	3	3	3	3	3
3.33333	1	3	1	3	1	2	4	2	5	4	3	3	3	2	2	2	2	1	3	3	2	3	2	3	2	3	1	4	1	3	3	2	1	2	3	1	4	2	4	3	1	3	2	4
1	0	0	0	2	0	0	3	0	5	4	4	4	5	2	4	2	1	2	4	1	1	3	1	4	1	4	1	2	2	4	2	1	1	4	3	1	1	1	2	1	1	1	1	2
0	1	0	0	0	0	1	3	0	5	5	6	4	5	1	3	2	2	2	3	3	2	4	3	3	2	2	2	3	1	3	2	4	3	2	2	3	2	2	4	4	2	2	4	2
1	0	0	0	3	0	2	3	0	4	4	4	4	4	3	4	4	1	2	4	2	1	3	1	4	1	4	1	2	2	4	2	2	1	4	1	1	1	1	1	1	1	1	1	1
1	1	1	1	3	0	0	4	0	3	3	3	2	2	2	3	3	1	4	3	2	2	2	2	2	1	3	2	2	2	2	2	2	2	3	4	3	3	4	4	3	2	4	2	4
1	1	1	1	4	1	1	4	1	3	2	3	1	2	2	2	3	2	2	2	2	2	2	2	2	2	2	2	3	2	2	2	2	2	2	3	3	3	3	3	3	3	3	3	3
1	1	1	1	4	1	1	4	1	2	2	2	2	2	1	3	1	1	1	2	2	1	2	1	1	2	2	2	4	1	2	2	1	1	2	3	3	3	3	3	3	2	1	1	2
3	0	1	1	3	0	0	3	0	4	3	4	4	4	1	3	2	1	1	1	1	2	3	1	2	1	4	1	4	1	3	2	1	1	4	1	1	1	1	1	1	1	1	1	1
0	0	0	0	4	0	0	2	0	6	6	5	5	6	1	3	2	1	2	3	1	2	2	1	3	1	3	1	2	2	4	3	1	1	3	2	1	1	3	2	1	1	1	1	1
0	1	0	0	3	0	1	2	0	5	5	4	4	4	1	3	1	1	3	4	1	1	2	1	4	1	3	1	3	1	3	2	1	1	3	2	2	2	2	2	2	2	2	1	2
0	0	0	0	2	0	0	3	0	6	6	6	5	6	1	4	4	1	1	4	1	4	4	2	4	1	4	1	2	1	4	1	1	1	4	3	1	1	1	2	1	1	1	1	1
2	3	3	3	4	2	3	4	2	3	3	2	1	2	3	2	2	1	3	3	2	2	3	2	1	3	2	2	3	2	2	1	2	2	2	3	3	3	4	5	2	2	3	2	2
1	0	0	0	2	0	1	2	0	5	5	5	5	6	2	4	3	1	1	4	1	1	3	2	4	1	3	1	1	1	4	2	3	1	4	1	1	1	1	2	1	1	1	1	2
2.33333	1	1	1	2	0	0	2	0	5	4	4	4	6	3	3	3	3	3	3	2	2	2	2	3	1	3	3	2	3	3	3	3	3	3	3	3	3	2	2	2	1	1	2	2
1	0	0	0	3	0	0	2	1	4	5	5	4	5	2	3	2	1	1	4	2	2	2	1	2	2	2	3	3	1	4	1	1	2	3	3	3	3	3	3	3	3	3	3	3
3	2	3	1	3	1	2	4	2	2	3	3	2	2	1	2	3	2	2	4	1	2	2	1	4	1	4	1	2	1	4	2	1	2	4	2	1	1	1	1	1	1	1	1	1
0	0	0	0	3	0	0	2	0	5	5	5	5	5	1	3	2	1	4	4	1	2	3	2	3	1	4	1	3	2	4	2	1	2	4	1	1	1	1	3	2	2	1	3	3
1	3	1	2	0	2	1	4	1	3	2	2	2	2	2	2	2	2	2	2	3	2	3	2	1	3	2	2	3	2	2	2	2	2	2	5	4	4	5	4	4	3	3	2	4
0	0	0	0	4	0	0	2	0	5	6	6	6	6	1	2	2	1	1	4	1	1	2	1	2	1	2	1	1	1	2	1	1	2	1	1	1	1	1	1	1	1	1	1	1
0	1	1	1	2	1	2	4	0	3	2	2	2	3	1	2	3	1	1	4	1	1	1	1	4	1	4	1	3	1	4	1	1	1	4	2	1	1	1	2	1	1	1	1	1
2	1	3	0	3	0	3	4	1	1	1	2	2	1	2	4	3	1	1	3	1	2	3	1	4	1	3	1	2	1	2	1	1	1	4	1	1	1	1	1	1	2	2	1	2
1	0	0	0	2	0	1	2	0	5	5	5	5	5	2	2	2	2	2	2	2	2	2	2	2	2	2	2	3	2	2	2	2	2	2	4	2	3	2	2	2	3	3	2	2
2.66667	1	1	1	2	0	0	3	1	4	4	4	3	3	2	4	4	2	3	3	3	3	3	2	3	2	4	3	2	2	3	4	2	3	4	2	3	2	3	2	4	4	3	4	3
2.66667	1	2	1	4	2	0	4	2	2	1	2	1	2	3	2	3	3	2	2	2	2	3	4	2	2	3	3	3	3	3	2	2	2	3	2	4	4	4	4	3	3	4	2	5
2	1	3	1	3	2	0	4	3	2	2	3	4	3	3	2	4	4	1	3	2	2	1	1	1	4	1	4	4	2	2	4	4	3	2	2	4	4	4	4	4	5	5	4	2
0	3	2	2	3	0	2	4	0	2	2	2	2	1	3	2	4	3	1	2	4	2	2	1	2	2	2	2	1	2	1	4	3	4	3	5	4	5	4	5	5	5	5	2	3
1	1	1	0	4	1	0	4	0	5	5	5	5	5	2	2	2	2	2	2	2	2	2	2	3	1	3	1	4	2	3	1	1	1	3	1	1	1	1	1	1	1	1	1	1
1	0	0	0	2	2	0	2	0	6	5	5	4	6	1	4	4	1	1	4	3	3	3	1	4	2	4	1	1	1	4	1	2	2	4	1	5	5	1	5	1	1	1	1	1
1	1	1	0	3	1	1	4	1	3	3	3	3	3	1	2	2	1	2	3	3	2	1	2	2	2	2	2	2	2	3	2	2	2	2	4	3	4	1	4	3	3	4	2	2
0	0	0	0	2	0	0	2	0	6	6	6	6	6	1	4	4	1	4	4	1	1	2	1	4	1	4	1	1	1	4	2	1	1	4	1	1	1	1	1	1	1	1	1	1
0	0	0	0	2	0	0	2	0	6	6	6	6	6	1	3	3	1	1	4	1	1	3	1	4	1	4	1	3	1	4	1	1	1	4	1	1	1	1	2	1	1	1	1	1
1	0	0	0	2	0	0	2	0	6	6	6	6	6	3	3	3	3	3	3	3	3	3	3	3	3	3	3	2	3	3	3	3	3	3	3	3	3	3	3	3	3	3	3	3
3	3	3	3	0	3	3	0	3	1	1	1	1	1	3	1	4	4	4	1	4	2	1	2	1	4	1	4	3	4	1	2	4	4	1	5	5	5	5	5	5	5	5	5	5
0	0	0	0	2	0	0	2	0	6	6	6	6	6	1	4	3	1	3	3	1	4	4	1	4	1	4	1	1	1	4	1	1	4	4	1	1	1	1	1	1	1	1	1	1
1	0	0	1	4	0	0	4	0	2	2	2	2	2	1	1	1	1	1	2	1	1	2	2	1	1	1	2	3	2	2	2	2	2	2	3	3	3	3	4	4	3	4	3	3
0	0	0	0	2	0	0	2	0	6	6	6	6	6	1	3	2	1	1	4	1	1	4	1	3	1	4	1	1	1	4	1	1	1	3	1	1	1	1	1	1	1	1	1	1
1	0	0	0	2	0	0	3	0	5	5	5	5	5	1	3	3	1	3	4	1	3	4	3	4	1	4	1	2	1	4	2	1	2	4	1	1	1	1	2	1	1	1	1	1
1	0	0	0	2	0	0	2	0	6	6	6	6	6	1	4	2	1	1	4	1	1	2	1	4	1	4	1	1	1	4	1	1	1	4	1	1	1	1	1	1	1	1	1	1
0	1	1	3	4	3	1	2	1	4	4	4	2	5	2	3	4	1	2	3	2	3	3	1	2	1	2	1	2	2	2	3	1	2	3	3	2	3	1	4	1	3	3	1	3
2.66667	0	1	1	2	0	0	3	1	4	3	3	3	4	2	3	4	3	4	4	2	3	4	2	4	2	4	1	3	2	4	3	2	3	4	2	2	3	2	4	1	2	2	1	2
0	1	0	0	3	0	0	2	0	5	5	6	3	5	2	3	3	1	1	4	1	2	3	1	4	1	4	1	2	1	4	3	1	1	4	3	2	1	1	1	1	1	1	1	1
1	1	1	1	2	0	1	3	0	4	3	2	3	5	2	2	4	2	2	2	3	3	3	2	2	1	3	2	3	2	3	3	2	2	4	2	4	4	4	3	4	4	5	3	3
1	0	0	0	2	0	0	2	0	6	6	6	6	6	1	3	4	1	3	4	1	3	4	2	4	1	4	1	1	3	4	2	1	1	4	1	1	1	1	1	1	1	2	1	1
0	0	0	0	2	1	1	4	0	4	4	4	4	4	1	3	3	1	2	4	1	2	4	1	4	1	3	1	2	1	4	2	1	1	4	1	1	1	1	1	1	1	1	1	1
0	0	0	0	2	0	0	2	0	6	6	6	5	6	1	4	2	1	1	4	1	1	4	1	4	1	4	1	1	1	4	1	2	1	4	2	1	1	1	1	1	1	1	1	1
0	0	0	0	0	0	0	2	0	6	6	6	6	6	2	4	3	2	1	4	1	2	4	1	4	1	4	1	1	1	4	2	1	1	4	2	1	1	1	2	2	1	1	1	1
2	1	1	1	2	0	2	4	1	2	2	2	2	2	2	3	2	1	3	3	1	2	2	1	2	2	3	2	3	2	4	2	3	1	3	2	1	2	2	4	2	3	2	1	3
0	0	0	0	0	0	0	2	0	4	4	4	4	4	2	3	3	2	4	3	2	4	4	2	3	1	3	2	3	2	3	2	1	2	4	5	5	4	4	5	3	2	2	4	5
3	3	3	3	2	3	3	2	3	1	1	1	1	1	1	3	1	1	1	1	1	1	1	1	1	1	1	1	4	1	1	1	1	1	1	5	5	5	5	5	5	5	5	5	5
1	1	2	1	2	1	1	2	1	5	5	5	5	5	1	3	2	1	3	4	2	1	2	1	4	1	4	1	3	2	4	1	1	1	4	2	2	2	2	3	1	1	1	1	1
2	0	0	0	2	0	0	3	1	5	5	5	5	5	1	4	3	1	1	4	1	1	4	1	4	1	4	1	1	1	4	1	1	1	4	1	1	1	1	1	1	1	1	1	1
0	0	0	0	2	0	0	2	0	6	6	6	6	6	1	4	1	1	1	3	1	1	4	1	4	1	4	1	2	1	4	1	1	2	4	5	5	1	1	1	1	1	1	1	1
2	2	0	2	0	0	3	2	0	6	6	5	2	6	1	4	4	1	4	4	1	3	4	2	4	1	4	1	3	2	4	4	1	2	4	4	3	2	1	1	3	1	1	2	4
0	1	0	1	3	1	1	3	0	4	4	3	3	4	1	3	3	1	1	4	1	2	3	2	3	1	3	1	2	1	4	2	1	1	4	1	2	2	1	4	1	3	1	1	1
2	0	2	0	2	0	1	2	1	6	6	6	5	6	1	4	2	1	2	3	1	2	3	1	4	2	4	2	1	2	4	2	2	1	4	2	2	2	1	2	1	1	1	1	1
0	0	1	0	4	0	1	3	0	5	5	4	5	5	2	4	4	2	1	4	2	1	2	1	4	1	4	1	3	2	3	1	1	1	4	1	1	1	1	2	1	1	1	1	1
0	0	0	0	3	0	0	3	0	5	5	4	5	4	1	3	2	1	1	2	1	1	2	1	4	1	4	1	1	1	4	3	2	1	4	1	1	1	1	1	1	1	1	1	1
0	1	0	0	3	0	0	3	0	4	4	4	4	4	2	2	3	2	2	2	2	2	2	1	2	2	2	2	2	2	2	2	2	2	2	3	3	3	3	3	3	2	2	2	2
1	0	0	0	0	0	0	3	1	5	5	5	3	5	1	3	2	1	1	4	1	1	3	1	3	1	3	1	2	1	3	1	1	2	3	1	1	1	1	1	1	1	1	1	1
2	2	2	2	3	1	1	4	2	1	1	2	2	4	1	3	2	2	1	3	2	2	3	2	3	2	3	2	2	2	3	2	2	2	3	3	3	3	3	3	3	3	3	3	3
3	1	1	1	3	1	0	2	1	5	4	4	4	4	1	2	3	1	3	4	1	1	4	1	4	1	2	2	3	2	2	2	1	1	3	1	1	1	1	1	1	1	1	1	1
0	0	0	0	2	0	0	2	0	5	5	5	5	5	1	3	3	2	2	3	1	1	3	2	4	1	4	1	2	1	3	1	1	2	4	2	2	1	1	3	1	1	1	1	1
0	0	0	0	2	0	0	2	0	4	4	4	4	4	1	3	3	1	3	3	1	1	3	1	1	1	3	1	2	1	3	1	1	1	3	3	3	3	3	3	3	3	3	3	3
1	1	1	1	4	1	1	4	1	2	2	2	2	2	2	2	4	1	2	2	4	4	1	3	2	1	2	2	4	3	2	3	2	3	2	4	4	4	2	4	3	3	3	3	3
1	0	0	0	2	0	0	2	0	6	6	6	6	6	2	4	4	1	1	4	1	1	3	1	4	1	4	1	1	2	4	2	1	1	4	1	1	1	1	3	1	1	1	1	1
0	0	0	0	2	0	0	2	0	5	5	5	5	5	1	4	3	1	1	4	1	1	2	1	4	1	4	1	1	1	4	1	1	1	2	1	1	1	1	2	1	1	1	1	1
2	2	3	1	4	0	3	4	2	2	2	3	2	4	3	3	3	3	3	3	3	3	3	3	3	1	3	3	2	3	3	3	3	3	2	3	3	3	3	3	3	3	3	3	3
1.66667	0	0	0	3	0	0	3	0	5	5	5	5	5	2	3	3	2	3	3	2	3	2	3	2	3	2	3	3	3	2	3	2	3	2	3	3	3	3	3	3	3	3	3	3
0	0	0	0	2	0	0	2	0	6	6	6	6	6	1	3	3	1	1	4	1	1	2	1	4	1	4	4	1	2	4	4	1	1	4	1	1	1	1	1	1	1	1	1	1
0	0	0	0	2	0	0	2	0	6	6	6	6	6	1	4	2	1	1	4	1	2	4	1	4	1	4	1	2	1	4	3	2	1	4	1	1	1	1	1	1	1	1	1	2
2.33333	1	0	1	2	0	1	3	1	4	4	4	4	4	1	3	2	1	2	4	1	1	3	1	3	1	3	1	2	1	4	1	1	1	4	2	1	1	1	2	1	1	1	1	1
0	0	0	0	3	2	0	0	0	4	4	4	4	4	2	2	2	2	2	2	2	2	2	2	2	1	2	2	3	1	2	2	2	1	3	2	2	2	2	2	2	2	2	2	2
2	1	3	2	3	3	0	3	1	3	3	3	3	3	2	3	4	2	1	4	1	4	4	2	4	2	4	1	4	2	4	3	1	1	3	2	1	2	1	3	3	2	1	1	1
0	0	0	0	3	1	1	4	1	3	3	3	2	3	2	2	3	2	2	3	2	1	2	3	2	1	3	2	1	1	4	2	2	3	3	4	3	2	2	4	3	4	4	3	3
1.66667	0	0	0	3	0	1	2	0	4	4	5	3	5	2	3	2	1	2	3	2	2	2	3	3	1	3	1	2	2	2	2	1	1	3	2	2	2	2	2	2	2	2	2	2
1	1	1	1	4	1	1	3	1	5	5	5	5	5	2	3	2	2	3	2	2	2	3	2	3	1	3	1	2	1	3	1	1	1	3	2	2	2	2	2	2	2	2	2	2
1	1	0	0	2	1	0	2	0	6	6	6	5	4	2	4	4	1	1	4	1	1	4	2	4	1	4	1	1	1	4	1	1	1	4	3	1	1	1	2	1	1	1	1	1
2.66667	2	2	1	3	1	1	3	1	3	3	3	3	3	2	3	3	1	1	1	1	1	2	1	3	1	4	1	2	1	3	2	1	2	3	1	1	1	1	3	1	1	1	1	1
2.66667	1	2	2	4	0	0	4	2	3	3	3	2	2	3	2	4	2	3	4	1	2	3	2	2	1	3	1	4	3	2	3	1	2	3	4	3	3	4	4	3	2	1	2	4
1	0	2	0	4	0	3	0	2	2	2	3	1	4	1	2	2	2	2	1	1	1	1	2	2	2	2	2	3	1	1	2	1	2	2	1	3	2	3	2	2	2	1	2	4
1	0	0	0	3	2	2	3	0	5	5	5	5	5	2	2	2	1	1	3	2	3	3	1	2	1	2	1	2	2	2	2	1	1	3	3	2	2	2	2	2	1	1	1	3
1	0	0	0	2	0	0	2	0	6	6	6	6	6	1	4	1	1	1	4	1	1	3	1	1	1	4	1	2	1	4	1	1	1	4	1	1	1	1	1	1	1	1	1	1
1	0	0	0	2	0	0	2	0	6	6	6	6	5	1	4	4	2	3	4	1	2	4	1	4	1	4	1	2	1	4	3	1	2	4	1	1	1	1	1	1	1	1	1	1
0	0	0	0	2	0	0	2	0	6	6	6	6	6	1	3	2	1	3	3	2	1	4	1	4	2	4	1	3	2	4	2	2	1	4	1	2	1	1	1	1	1	1	1	4
1	2	1	1	4	2	0	3	1	4	3	5	5	6	1	4	1	1	1	4	1	1	2	1	4	1	4	1	1	2	4	2	1	2	4	3	1	2	1	1	1	1	1	1	1
0	0	2	0	2	0	3	3	2	4	4	3	3	2	2	3	4	2	1	1	1	1	3	2	2	1	2	2	4	2	2	2	2	3	3	2	4	4	2	5	4	2	4	3	4
0	0	0	0	2	0	0	2	0	6	6	6	6	6	1	4	4	1	2	4	1	1	4	1	4	1	4	1	1	1	4	2	1	2	3	1	1	1	1	2	1	1	1	1	1
0	0	0	0	3	0	0	3	0	4	4	4	4	4	1	2	2	1	1	3	1	2	2	2	3	1	3	1	3	1	3	2	2	1	3	2	2	2	2	2	2	2	2	2	2
0	0	0	0	2	0	0	2	0	6	6	6	5	6	1	4	2	1	2	3	1	1	2	2	4	1	4	1	1	1	4	1	1	1	4	2	1	1	1	1	1	1	1	1	1
0	0	0	0	2	0	2	3	0	6	6	4	5	6	1	4	2	1	1	4	1	1	3	1	4	1	4	1	2	1	4	1	1	1	1	1	1	1	1	1	1	1	1	1	1
1	0	0	0	2	0	0	2	0	6	6	6	6	6	1	4	1	1	1	4	1	1	4	1	4	1	4	1	1	1	4	4	1	1	4	1	1	1	1	1	1	1	1	1	1
1	0	0	0	2	0	1	2	0	6	6	6	5	6	1	4	1	1	1	4	1	1	4	2	4	1	4	1	3	2	4	1	1	2	4	1	1	2	1	2	2	2	1	1	1
0	0	0	0	2	0	0	2	0	6	6	6	6	6	1	2	2	1	2	4	1	1	4	1	4	1	2	1	3	1	4	3	1	1	3	3	5	5	3	2	1	1	1	2	3
1	0	0	0	3	1	0	2	1	5	4	5	4	6	2	4	3	1	2	4	1	1	2	1	4	1	4	1	2	1	3	3	1	1	4	2	2	1	1	2	1	1	1	1	1
0	0	0	0	2	0	0	2	0	6	6	6	6	6	1	3	1	1	1	4	1	1	2	1	4	1	4	1	1	1	4	4	1	1	4	1	1	1	1	1	1	1	1	1	1
1	1	2	1	4	1	0	4	2	2	3	2	3	4	1	3	3	1	1	3	1	2	2	1	3	1	3	1	2	1	3	2	1	1	3	2	2	2	2	3	2	2	2	2	2
0	1	0	0	3	0	0	4	0	4	4	4	4	4	2	2	2	2	2	2	1	2	2	2	2	1	2	1	3	1	2	1	1	1	4	3	3	3	3	3	3	3	3	3	3
1	1	2	0	2	0	0	2	0	6	5	5	5	4	1	4	4	1	1	4	1	3	4	2	4	1	4	1	2	2	4	2	1	2	4	1	1	1	1	1	1	1	1	1	1
2.66667	1	0	0	2	0	0	3	2	5	5	5	4	6	2	3	3	1	1	4	1	2	4	1	3	1	3	1	2	2	3	4	2	1	4	4	2	4	4	5	2	1	1	1	1
0	0	0	0	2	0	0	2	0	6	6	6	6	6	1	1	1	1	1	4	1	1	1	1	4	1	1	4	1	4	4	4	4	4	4	5	5	5	5	5	5	5	5	5	5
0	0	0	0	2	0	0	3	0	5	5	6	5	6	1	3	2	1	1	4	1	1	3	1	4	1	4	1	1	1	4	2	1	1	4	1	1	1	1	1	1	1	1	1	1
0	0	0	0	0	0	0	0	0	4	4	4	4	4	1	4	1	1	4	3	3	4	4	4	4	3	4	1	4	1	1	1	1	4	4	3	3	3	3	3	3	3	3	3	3
0	0	0	0	0	0	0	2	0	6	6	6	6	6	1	4	1	1	1	4	1	1	4	1	4	1	4	1	1	1	4	2	1	1	4	1	1	1	1	1	1	1	1	1	1
0	0	0	0	2	0	0	2	0	6	6	5	5	6	1	4	2	1	2	2	1	1	2	1	4	1	4	1	1	1	4	2	1	1	4	1	1	1	1	2	1	1	1	1	1
0	0	0	1	3	0	2	2	0	6	6	5	4	5	1	4	4	1	1	4	1	1	4	1	4	1	4	1	1	1	4	1	1	1	4	1	1	1	1	1	1	1	1	1	1
3	2	1	2	0	3	0	0	2	2	1	3	2	2	4	2	4	3	2	3	1	3	2	3	1	2	1	4	2	2	1	2	3	4	3	2	4	4	3	5	2	3	2	5	5
1	1	0	1	3	1	0	3	0	3	2	2	2	2	1	3	3	1	3	4	1	3	4	2	4	1	3	1	3	2	4	3	1	2	4	1	1	2	1	1	1	1	1	1	2
1	0	0	1	0	1	3	3	1	3	3	3	3	3	2	2	2	2	2	2	2	2	2	2	2	2	2	2	3	2	2	2	2	2	2	2	2	2	2	2	2	2	2	2	2
0	0	0	0	0	0	0	2	0	6	6	6	6	6	1	3	3	1	1	4	1	2	4	1	4	1	4	1	1	1	4	1	1	1	4	1	1	1	1	1	1	1	1	1	1
1	0	0	0	2	0	1	4	0	2	2	3	5	2	1	2	2	1	2	2	1	1	3	1	2	1	3	1	2	2	3	2	2	1	4	2	1	1	1	1	1	2	1	1	3
0	0	0	0	2	1	1	2	1	6	6	6	5	6	1	4	2	1	2	4	1	1	2	1	4	1	4	1	2	1	4	2	1	1	4	2	1	1	1	2	1	1	1	1	1
1.66667	0	0	0	3	0	0	2	0	6	6	6	6	6	1	2	3	1	1	4	4	4	3	4	2	1	3	1	3	1	4	2	2	1	3	1	1	3	1	4	2	2	3	1	1
2.66667	2	1	1	3	2	3	4	2	2	2	3	2	3	3	2	2	3	4	2	2	3	4	4	2	1	2	4	3	4	1	3	3	4	3	5	3	4	3	5	4	4	4	5	5
1	0	0	0	3	0	1	2	0	5	6	5	5	4	1	3	4	1	1	3	1	4	4	1	4	1	3	1	2	1	4	1	1	1	1	1	1	1	1	1	1	1	1	1	1
0	0	0	0	2	0	0	2	0	6	6	6	6	6	2	4	4	1	2	4	1	1	1	1	4	1	4	1	3	1	4	1	1	1	4	1	1	1	1	1	1	1	1	1	1
0	0	0	0	3	0	0	3	0	4	4	4	4	3	1	3	3	1	1	4	1	1	2	2	3	1	3	1	1	1	3	1	1	1	2	1	3	3	3	3	3	3	3	3	3
0	1	0	1	2	0	1	2	1	5	5	4	3	5	1	3	2	1	1	4	1	2	2	1	4	1	4	1	1	1	4	1	1	1	4	1	1	1	1	1	1	1	1	1	1
1	1	2	1	2	1	3	3	0	4	4	3	3	5	2	1	4	1	2	4	3	1	3	4	2	2	2	2	3	2	2	2	2	2	2	3	3	3	3	3	3	3	3	3	3
1	2	1	1	3	1	1	0	0	1	2	5	5	5	1	3	1	1	1	4	2	3	3	2	2	3	2	2	2	3	2	2	3	1	4	2	3	1	4	4	2	2	5	1	4
0	0	0	0	2	0	0	2	0	6	6	6	6	6	1	4	1	1	1	4	1	4	1	1	4	1	4	1	4	1	4	1	1	1	1	1	1	1	1	1	1	1	1	1	1
1	1	1	1	2	1	1	3	0	5	4	5	4	6	1	3	2	1	1	4	1	2	3	2	3	1	4	1	1	2	3	3	1	2	3	2	1	1	3	2	2	1	1	1	1
1	0	1	1	2	1	0	2	1	5	4	5	5	4	2	3	2	1	1	3	2	3	3	1	4	2	3	1	4	3	4	2	2	4	4	1	1	2	1	4	1	1	1	1	4
0	1	0	1	2	1	0	4	0	5	5	5	4	6	1	2	2	1	1	4	2	1	4	2	4	1	4	1	2	2	4	3	2	2	4	2	1	1	1	2	1	1	1	1	2
2	1	1	1	4	0	1	0	1	2	2	2	3	2	1	2	3	2	3	2	3	4	4	2	2	2	3	2	4	3	3	4	3	3	4	4	5	5	3	4	4	5	4	4	5
0	0	0	1	4	2	2	4	0	4	2	3	2	2	2	2	3	2	3	3	2	2	2	2	2	2	2	2	3	2	2	2	2	3	2	3	2	1	1	2	2	2	2	2	1
0	1	0	0	2	0	0	2	0	5	5	5	4	5	1	3	4	1	1	4	1	1	3	1	4	1	4	1	1	1	4	2	1	1	4	1	1	1	1	4	2	1	1	1	2
0	0	0	3	2	0	0	2	0	6	6	6	6	6	1	4	3	1	1	4	1	1	2	1	4	1	4	1	1	1	4	1	1	1	2	1	1	1	1	2	1	1	1	1	1
0	0	0	1	2	0	1	2	0	5	5	5	2	6	1	3	2	1	2	4	1	2	3	1	4	1	4	1	3	2	4	3	2	1	4	3	2	2	3	1	2	1	1	1	4
0	1	0	0	3	0	0	2	0	5	5	5	5	5	1	4	4	1	2	4	1	1	2	1	4	1	4	1	1	1	4	1	1	1	4	1	1	1	1	1	1	1	1	1	1
1	1	0	0	2	0	0	3	0	5	4	2	2	2	1	3	2	2	1	3	1	1	2	1	2	1	1	1	4	1	1	1	1	1	1	1	2	3	3	2	3	3	3	3	3
0	0	0	0	0	0	0	4	0	3	2	4	5	3	2	3	2	1	3	2	3	3	2	2	2	2	2	2	3	2	4	1	1	1	4	3	3	1	1	5	2	2	1	1	1
0	0	1	0	2	0	0	3	0	5	5	5	6	6	1	3	4	1	1	4	1	2	2	1	4	1	4	1	4	2	4	2	1	1	4	1	1	1	1	2	1	4	4	1	2
0	0	0	0	0	0	0	0	0	6	6	6	6	6	1	4	1	1	1	1	1	1	1	1	4	4	4	4	1	4	4	4	4	4	4	5	5	5	5	5	5	5	5	5	5
0	0	0	0	2	0	0	2	0	6	6	6	6	6	1	3	2	1	3	4	2	4	4	2	4	1	4	1	3	1	4	1	1	1	4	5	1	1	1	1	1	1	1	1	1
1	0	0	0	2	0	0	2	0	6	6	6	6	6	1	4	1	1	1	4	1	1	3	1	4	1	4	1	1	1	4	1	1	1	4	1	1	1	1	3	1	1	1	1	1
0	0	0	0	0	0	0	0	0	4	4	4	4	4	1	2	2	2	2	2	2	2	2	2	2	2	2	2	3	2	2	2	2	2	2	3	3	3	3	3	3	3	3	3	3
0	0	0	0	2	0	0	2	0	6	6	6	6	6	1	4	1	1	1	4	1	2	3	1	4	1	4	1	1	1	4	1	1	1	4	1	1	1	1	1	1	1	1	1	1
1	0	0	1	2	0	0	3	0	5	4	4	4	4	2	3	2	1	2	2	3	3	2	3	2	3	3	1	3	2	2	1	3	2	4	3	3	4	3	3	4	3	2	3	3
1	1	1	1	4	1	1	4	1	2	2	2	2	2	2	2	2	2	2	2	2	2	2	2	2	2	2	2	3	2	2	2	2	2	2	2	2	2	2	2	2	2	2	2	2
3	3	3	3	3	3	3	0	3	2	1	1	1	1	1	3	3	1	1	1	1	4	4	3	1	2	2	2	3	2	1	3	1	1	3	3	2	2	2	4	2	2	2	2	4
1	0	0	0	2	0	0	2	0	6	6	6	6	6	1	4	1	1	2	4	1	3	4	1	4	1	4	1	1	1	4	1	1	1	4	2	1	1	1	1	1	1	1	1	1
1	1	1	1	4	0	2	3	1	4	3	3	3	4	2	3	4	1	2	4	2	2	2	2	3	2	2	1	3	3	2	2	2	1	3	5	3	4	3	5	5	2	1	1	1
1	0	1	0	2	0	1	2	0	6	5	5	4	6	1	3	3	1	2	4	1	2	3	1	3	1	3	1	1	1	4	1	1	1	3	2	1	2	3	2	2	2	2	2	2
2	0	0	1	4	2	0	4	0	2	2	1	3	1	2	2	2	2	2	2	2	2	2	2	2	2	2	2	3	2	2	2	2	2	2	3	3	3	3	3	3	3	3	3	3
1	2	2	1	3	0	2	4	1	4	3	2	2	3	1	3	3	1	2	3	1	2	3	1	2	1	3	1	1	1	2	1	2	1	3	3	4	2	3	3	3	3	3	3	3
0	0	0	0	2	0	0	2	0	6	6	6	6	6	1	4	2	1	1	4	1	4	4	1	4	1	4	1	1	1	4	2	1	1	4	1	1	1	1	1	1	1	1	1	1
0	1	1	0	3	1	1	3	0	5	4	5	3	5	2	3	3	1	1	2	2	2	3	2	3	2	3	2	3	2	3	2	2	2	3	3	2	2	2	2	3	3	3	2	2
1	1	0	0	3	0	2	4	0	4	4	4	4	2	2	2	2	1	3	2	2	2	2	2	3	2	3	2	2	2	2	2	2	2	2	2	2	3	3	3	3	3	3	3	3
1	2	0	0	2	0	0	2	0	6	5	6	6	6	1	4	1	1	1	4	1	4	4	1	4	1	4	1	1	2	4	4	2	2	4	1	1	1	1	1	1	1	1	1	1
0	0	0	0	2	0	0	3	0	5	5	5	6	6	1	3	3	1	1	4	1	1	4	1	4	1	4	1	4	1	4	2	1	1	4	1	1	1	1	1	1	1	1	1	1
0	0	0	0	0	0	0	2	0	6	6	6	6	6	2	4	4	1	1	4	1	3	4	1	4	1	4	1	1	1	4	2	1	1	4	2	1	1	1	2	1	1	1	1	1
0	0	0	0	2	0	0	2	0	6	6	6	6	6	1	4	4	1	1	4	1	1	4	1	4	1	4	1	1	1	4	1	1	1	4	1	1	1	1	1	1	1	1	1	1
0	0	0	0	2	0	0	2	0	6	6	6	5	6	1	4	2	1	1	4	1	2	4	1	1	1	4	1	2	1	4	1	1	1	4	1	1	1	1	1	1	1	1	1	1
0	0	0	0	2	0	0	3	0	5	5	5	5	6	1	2	2	1	2	4	1	1	4	1	4	1	4	1	1	1	4	1	1	1	4	1	1	1	1	2	1	1	1	1	1
1	1	1	1	3	1	1	4	1	2	2	2	2	2	2	2	2	2	1	2	2	2	2	2	2	2	2	2	3	2	2	2	2	1	4	3	3	3	3	3	2	3	3	3	5
1	0	0	0	2	0	0	2	0	5	5	5	5	5	1	3	2	1	2	4	1	2	2	1	3	1	3	1	2	1	3	2	1	2	3	1	1	1	1	1	1	1	1	1	1
0	0	0	0	2	0	0	2	0	6	6	6	6	6	1	3	2	1	2	4	1	2	4	1	4	1	4	4	2	1	4	2	1	1	4	1	1	1	1	1	1	1	1	1	1
0	0	0	0	2	0	0	2	0	6	6	6	6	6	1	4	2	1	1	1	1	2	4	1	4	1	4	1	1	1	4	1	1	2	4	1	1	1	1	1	1	1	1	1	1
1	1	0	1	0	0	0	0	0	4	4	4	5	4	1	3	2	2	2	3	2	2	1	2	3	1	4	1	2	1	3	1	1	1	2	1	1	1	1	2	1	1	1	1	1
2	1	2	2	0	2	1	4	2	2	1	2	2	1	2	2	4	2	3	2	3	2	2	2	2	2	2	2	3	2	2	2	2	3	2	4	4	4	4	4	3	4	3	3	4
0	0	0	0	2	0	0	2	0	5	5	6	5	6	2	2	3	3	1	3	1	2	3	2	3	2	3	1	1	1	3	1	2	3	3	2	3	3	2	2	3	3	1	1	2
0	0	0	0	2	0	1	3	1	5	5	5	5	5	2	2	3	2	2	4	2	2	4	2	4	1	4	1	1	1	4	3	2	2	3	2	2	2	2	4	2	2	2	2	2
0	1	0	1	2	1	1	3	0	5	5	5	4	4	2	3	2	2	2	4	1	1	3	2	3	1	3	2	2	2	4	2	1	2	3	3	3	1	2	2	1	1	1	1	1
0	0	0	0	2	0	0	2	0	6	6	6	6	6	1	4	1	1	4	4	1	4	4	1	4	1	4	1	1	1	4	1	1	1	4	1	1	1	1	1	1	1	1	1	1
0	1	0	0	2	0	0	2	0	5	5	5	6	6	2	4	3	2	1	4	2	1	3	3	3	1	4	2	3	2	4	2	2	2	4	2	1	1	1	2	1	1	1	1	1
0	0	0	0	2	0	0	2	0	6	6	6	6	6	1	4	1	1	1	4	1	1	4	1	4	1	4	1	1	1	4	1	1	1	3	1	1	1	1	1	1	1	1	1	1
0	0	1	1	2	0	1	3	0	5	5	5	4	6	1	4	2	1	2	4	1	2	4	1	4	1	4	1	1	1	4	1	1	1	4	1	1	1	1	1	1	1	1	1	1
0	0	0	0	2	0	0	2	0	6	6	6	6	6	1	3	1	1	1	4	1	1	4	1	4	1	4	1	1	1	4	4	1	1	4	5	1	1	1	1	1	1	1	1	1
0	3	3	3	4	3	0	2	1	2	2	2	3	2	2	2	2	2	1	1	2	1	1	1	1	1	1	1	4	1	1	1	1	1	1	3	3	3	3	3	3	3	3	3	3
0	0	0	0	2	0	1	3	0	6	6	6	6	6	1	2	2	1	2	4	1	2	2	1	4	1	3	1	2	1	4	1	1	2	4	1	1	1	1	2	1	1	4	1	1
0	0	0	0	3	0	0	2	0	6	6	6	5	3	1	2	2	1	2	4	1	2	1	1	4	1	2	1	3	1	4	1	1	1	3	2	1	1	1	1	1	1	1	1	2
0	0	1	0	2	0	0	2	0	6	5	5	4	6	1	4	3	1	1	4	2	3	3	1	3	1	4	1	1	1	4	1	1	2	4	1	1	1	1	1	1	1	1	1	1
1	0	0	0	2	0	0	2	0	5	6	6	4	6	1	4	1	1	2	4	1	2	2	3	4	1	4	1	3	1	4	1	1	1	4	3	1	1	1	1	1	1	1	1	2
0	0	2	1	3	1	0	2	1	4	4	3	4	5	1	3	3	2	1	3	3	2	3	1	2	1	2	3	1	1	2	2	2	3	4	3	2	3	3	4	2	3	3	2	2
0	0	0	0	2	0	0	2	0	5	4	4	4	4	1	4	2	1	1	4	1	2	4	1	4	1	4	1	1	1	4	2	1	1	4	1	1	1	1	1	1	1	1	1	1
0	1	0	1	3	0	1	4	0	3	3	3	2	1	1	2	1	1	1	2	3	1	2	1	2	1	2	1	3	1	2	2	2	3	3	2	1	2	1	2	2	1	2	1	2
0	0	0	0	0	0	0	0	0	6	6	6	6	6	1	4	4	1	1	4	1	1	4	1	4	1	4	1	4	4	4	1	1	4	4	1	1	1	1	1	1	1	1	1	1
0	0	0	0	2	1	2	4	0	3	2	6	2	4	2	3	3	2	1	4	2	1	2	1	2	1	3	2	2	1	2	1	1	1	3	1	1	1	1	1	1	1	1	1	1
0	0	0	0	4	0	0	2	0	6	6	6	6	6	1	4	2	1	1	4	1	1	4	1	4	1	4	1	1	1	4	1	1	1	4	1	1	1	1	1	1	1	1	1	1
0	0	0	0	2	0	1	2	0	6	6	5	5	6	2	3	4	1	1	2	2	2	2	2	3	2	2	2	2	2	2	2	1	1	3	2	1	1	1	1	1	1	1	1	1
0	1	1	0	2	0	0	2	0	5	5	6	5	5	1	3	1	1	1	4	1	2	4	1	4	1	4	1	2	1	4	1	1	2	4	4	1	1	1	2	2	1	2	1	4
2	3	3	3	3	2	3	4	1	4	3	3	4	3	2	3	4	2	3	3	1	1	3	2	2	1	2	1	2	2	2	4	1	1	4	3	2	4	4	5	3	2	1	2	4
2.33333	0	2	1	0	2	3	4	2	2	3	2	1	4	4	1	2	3	4	2	4	4	2	4	1	3	3	2	4	2	1	3	3	1	2	3	2	4	5	5	5	2	4	1	4
2	0	3	1	2	0	0	3	1	5	4	5	4	6	2	3	4	1	3	4	2	3	3	3	3	1	3	2	3	2	3	2	1	1	4	4	3	3	2	5	3	2	1	4	3
0	0	0	0	2	0	0	3	0	5	3	5	6	6	2	2	3	2	1	3	1	1	1	1	2	1	3	1	3	1	2	1	2	1	3	2	2	1	1	3	2	1	1	1	1
2	1	1	1	2	2	3	4	2	4	3	3	2	3	2	2	2	2	2	2	2	2	2	2	2	2	2	2	3	2	2	2	2	2	2	3	3	3	3	3	3	3	3	3	3
2	0	1	0	2	0	0	2	0	4	4	4	4	4	2	2	2	2	2	2	2	2	2	2	4	4	4	4	1	4	4	4	4	4	4	5	5	5	5	5	5	5	5	5	5
0	1	0	1	3	0	0	3	0	3	3	3	3	3	2	3	4	1	1	2	1	2	2	2	3	2	2	1	2	1	3	1	2	2	2	2	2	2	2	2	2	2	2	2	2
0	0	1	0	2	0	0	3	0	3	3	4	2	4	2	2	2	1	2	3	2	2	2	1	1	1	1	1	4	1	1	2	1	1	1	2	2	2	2	3	2	2	2	1	2
0	0	0	0	2	1	1	2	0	5	5	5	4	6	2	4	3	2	1	4	1	1	3	1	4	1	4	1	1	1	4	3	1	1	4	5	1	1	1	2	1	2	1	1	1
0	0	0	0	2	0	2	2	0	6	6	6	6	6	2	2	4	1	1	3	1	1	4	2	4	1	4	1	1	1	4	1	4	1	4	5	1	1	1	5	1	1	1	1	1
1	1	0	2	3	0	1	3	0	3	2	2	2	2	2	2	1	2	1	2	1	3	2	1	2	1	3	1	4	2	4	2	2	1	2	2	2	4	1	5	4	4	2	1	1
0	0	0	0	2	0	0	2	0	6	6	6	6	6	1	4	1	1	1	4	1	1	4	1	4	1	4	1	1	1	4	2	1	1	4	1	1	1	1	1	1	1	1	1	1
0	0	0	0	2	2	0	3	0	5	5	5	5	5	2	2	2	2	2	3	1	1	3	1	3	1	2	1	2	1	3	2	2	1	3	2	4	4	2	4	3	2	1	2	2
0	2	1	3	3	1	2	2	2	4	3	4	2	4	2	3	4	2	4	1	3	3	2	3	3	2	2	2	3	4	2	4	2	4	2	4	4	5	2	5	2	3	3	4	5
0	0	2	0	2	0	0	2	0	6	6	6	6	6	1	4	2	1	1	4	1	1	4	1	4	1	4	1	1	1	4	3	1	1	4	1	1	1	1	1	1	1	1	1	1
1	1	2	2	3	2	2	3	1	5	4	3	2	6	3	3	3	3	3	3	3	3	3	3	3	3	3	3	2	3	3	3	3	3	3	3	3	3	3	3	3	4	4	3	3
1	1	0	0	2	0	1	2	0	4	4	4	3	4	1	3	4	1	1	4	1	1	3	1	4	1	4	1	1	1	3	2	1	1	4	1	1	1	1	1	1	1	1	1	1
1.66667	1	0	1	3	1	2	3	0	4	3	4	3	4	2	3	3	1	2	3	2	2	3	2	3	1	3	1	1	2	3	2	1	1	3	1	1	1	1	2	1	1	1	1	1
1	0	0	0	2	0	0	2	0	6	6	6	6	6	1	4	4	1	1	4	1	3	4	1	4	1	4	1	1	1	4	3	2	2	2	1	1	1	1	1	1	1	1	1	1
0	1	0	0	3	1	1	3	1	4	3	4	4	3	1	2	2	2	1	3	1	1	2	1	2	1	3	2	2	1	3	2	2	1	2	3	2	1	1	2	3	3	3	3	3
0	0	0	0	2	0	0	2	0	6	6	6	6	6	2	4	2	1	1	4	1	1	4	2	4	1	4	1	1	1	4	2	1	1	4	1	1	2	1	2	1	1	1	1	1
0	0	0	0	2	0	0	2	0	6	6	6	6	6	1	4	4	1	3	4	4	2	4	1	4	1	4	1	4	1	4	2	1	2	4	2	1	1	1	2	1	2	1	1	2
1	0	0	0	2	0	0	2	0	5	5	5	5	5	1	4	4	3	3	3	3	3	3	2	3	2	3	2	2	2	3	2	3	2	3	1	3	1	1	1	1	2	3	2	2
0	0	0	1	2	0	0	2	0	6	6	6	6	6	1	4	3	1	3	3	2	1	3	1	4	1	4	1	2	2	4	3	2	2	4	2	2	2	2	2	2	2	2	2	2
2	1	2	1	3	1	0	4	0	3	3	3	3	3	2	3	2	2	2	2	2	2	2	2	2	2	3	2	3	2	3	2	1	2	3	3	4	2	2	4	2	2	2	2	4
1	0	0	0	3	1	0	2	0	5	5	5	5	5	2	4	2	1	3	4	1	1	3	1	4	1	4	1	2	1	4	2	1	2	4	2	1	1	1	2	1	1	1	1	2
0	0	1	0	3	0	1	3	1	5	5	5	5	5	2	3	1	1	1	4	1	2	4	1	4	2	4	2	1	1	4	1	1	2	4	3	1	1	1	4	1	1	1	1	1
0	0	0	0	2	0	0	2	0	6	6	6	6	6	1	4	1	1	1	4	1	1	4	1	4	1	4	1	4	1	4	4	1	1	4	1	1	1	1	1	1	1	1	1	1
0	0	0	0	2	0	0	2	0	6	6	6	6	6	1	4	4	1	1	4	1	1	4	1	4	1	4	1	1	1	4	1	1	1	4	1	1	1	1	1	1	1	1	1	1
0	0	0	1	0	1	1	0	0	6	6	6	6	6	2	4	4	2	4	4	1	3	4	2	4	2	4	2	2	1	3	3	1	1	4	4	3	3	4	2	2	3	2	1	2
2	1	2	0	2	1	2	2	1	5	4	5	4	5	2	3	4	1	2	4	2	1	2	1	4	1	4	1	1	1	4	1	1	1	4	1	1	1	1	3	1	2	1	1	1
1	0	0	0	2	0	1	2	0	6	6	6	6	6	1	4	2	1	1	4	1	1	4	1	4	1	4	1	1	1	4	4	1	1	4	1	1	1	1	1	1	1	1	1	1
0	0	2	1	2	0	1	4	1	3	4	2	4	5	1	3	3	1	4	4	1	2	4	1	2	1	4	1	1	1	4	2	2	1	4	1	1	1	1	2	1	1	1	1	1
0	0	0	0	2	1	2	2	0	6	6	4	3	6	1	4	2	1	1	4	1	1	4	1	4	1	4	1	1	1	4	1	1	1	4	1	1	1	1	1	1	1	1	1	1
0	0	0	0	4	0	0	3	0	5	5	5	5	5	1	3	2	1	2	4	1	1	4	1	4	1	4	1	3	1	4	1	1	1	4	1	1	1	1	1	1	1	1	1	1
0	0	0	0	3	0	1	3	0	4	4	4	3	3	1	4	2	1	2	4	1	3	4	2	4	1	4	1	1	1	4	1	1	1	4	1	1	1	1	1	1	1	1	1	1
0	0	0	0	2	0	0	2	1	6	6	6	6	1	1	1	1	1	1	1	1	4	4	1	4	1	4	4	1	4	4	1	1	1	1	1	1	1	1	1	1	1	1	1	1
0	0	0	0	2	2	1	2	1	6	6	6	6	6	1	3	3	1	1	4	2	4	4	2	4	1	4	1	4	3	4	4	2	2	4	4	2	1	1	1	1	1	1	1	1
0	0	0	0	0	0	0	2	0	6	6	6	5	6	1	4	4	1	1	4	1	2	4	2	4	1	4	1	2	1	4	3	2	1	4	2	2	2	2	2	1	1	1	1	4
0	0	0	0	0	0	0	2	0	6	6	6	6	6	1	4	3	1	2	4	1	1	4	1	4	1	4	1	1	1	4	1	1	1	4	3	3	3	3	3	3	3	3	3	3
0	2	1	2	3	1	3	3	1	3	2	2	2	2	2	3	3	2	1	3	1	1	3	2	4	1	4	1	2	2	3	2	1	1	4	3	1	1	1	2	1	1	1	1	1
1	1	0	0	3	0	0	3	0	5	4	4	3	4	2	3	3	2	2	3	2	3	3	2	2	2	2	2	3	2	2	1	2	1	3	2	2	3	2	3	3	2	2	2	2
0	0	1	0	2	0	0	2	0	5	6	5	5	4	2	3	2	1	2	4	1	2	4	2	3	1	3	1	2	1	4	2	2	1	3	1	1	2	2	1	1	3	1	1	1
1	1	0	0	2	0	0	2	0	6	6	6	6	6	2	4	3	2	2	4	1	2	4	1	4	1	4	1	2	2	4	2	1	1	4	1	1	1	1	1	1	1	1	1	1
0	0	2	0	2	0	3	2	1	6	6	6	6	6	2	2	4	1	4	4	1	1	4	1	1	1	2	1	1	2	2	1	1	1	3	4	3	1	1	4	1	4	4	3	2
0	0	0	0	2	0	1	2	0	6	6	6	6	6	1	3	3	1	1	4	1	1	3	1	4	1	4	1	2	1	4	2	1	1	4	1	1	1	1	1	1	1	1	1	1
0	0	0	0	3	0	0	4	0	5	5	5	5	5	1	3	1	1	1	4	1	1	2	1	3	1	4	1	2	1	4	1	1	1	4	1	1	1	1	1	1	1	1	1	1
0	0	0	0	2	0	0	2	0	6	6	6	6	6	1	3	2	1	1	4	1	2	1	1	4	1	3	4	1	1	4	1	1	1	4	1	1	1	1	1	1	1	1	1	1
1	0	1	0	2	0	1	4	2	2	5	5	5	2	2	3	2	1	2	3	1	2	2	2	3	1	3	1	3	1	2	3	1	2	4	2	2	2	1	3	1	1	1	1	1
0	0	0	0	2	0	0	2	0	4	4	4	4	4	2	3	2	2	1	3	1	2	4	2	3	2	2	1	1	2	3	2	2	2	4	1	1	2	1	4	4	4	4	1	4
2	1	3	1	4	2	0	2	1	6	6	6	6	5	1	3	1	1	1	4	1	1	1	1	2	1	4	1	3	1	4	1	1	1	4	1	1	1	1	4	1	1	1	1	1
0	0	0	0	2	0	0	2	0	6	6	6	6	6	1	1	1	1	1	1	1	1	1	1	4	4	4	4	1	4	4	4	4	4	4	3	3	3	3	3	3	3	3	3	3
1	1	0	1	2	1	1	4	0	3	3	3	3	3	1	2	2	2	2	2	2	1	2	2	2	1	2	2	3	2	2	2	1	1	1	3	3	3	3	3	3	3	3	3	3
1	2	2	1	4	2	2	4	2	2	2	2	2	3	2	2	2	1	2	3	2	2	3	2	2	2	3	2	2	2	3	2	1	2	4	3	3	5	4	3	4	4	2	2	4
2.33333	1	1	1	2	1	1	3	0	6	6	4	3	5	2	3	4	2	4	2	2	3	3	4	3	3	3	3	3	3	2	3	2	2	3	3	4	4	5	4	4	4	5	3	4
1	1	1	0	3	1	1	2	3	5	3	5	4	4	2	2	2	2	2	2	2	2	2	2	2	2	2	2	3	2	2	2	2	2	2	3	3	3	3	3	3	3	3	3	3
2.33333	1	1	2	2	2	1	3	0	4	4	3	3	4	2	3	3	2	3	3	3	3	3	2	3	2	3	2	2	2	3	2	2	2	3	1	1	3	1	3	1	1	1	1	2
0	0	0	0	2	0	0	2	0	5	5	6	5	5	1	4	4	2	1	4	2	1	4	2	4	1	4	1	1	1	4	2	1	1	4	1	1	2	1	4	1	1	1	1	3
1	0	1	0	3	0	1	3	0	4	4	4	4	4	2	3	4	1	1	2	1	1	3	2	3	1	3	1	3	3	3	1	1	1	3	2	1	2	1	2	1	1	1	1	2
0	0	0	0	2	0	0	2	0	6	6	6	6	6	1	4	3	1	1	4	1	1	4	1	4	1	4	1	1	1	4	1	1	1	4	1	1	1	1	2	1	1	1	1	1
0	0	0	0	0	0	0	0	0	1	1	1	1	1	2	2	2	2	2	2	2	2	2	2	3	2	2	3	2	2	2	3	3	2	3	3	3	3	3	3	3	3	3	3	3
2.33333	1	0	0	2	0	0	2	1	6	6	6	6	6	1	4	3	1	1	4	1	1	4	1	4	1	1	1	4	1	4	4	1	1	4	1	1	1	1	1	1	1	1	1	1
0	0	0	0	3	0	0	2	0	6	6	6	6	6	1	4	1	1	1	4	1	2	3	1	4	1	4	1	2	1	4	1	1	1	4	1	1	1	1	1	1	1	1	1	1
2.33333	1	1	0	3	0	2	3	1	4	5	3	3	4	2	3	3	1	1	2	2	2	3	1	3	1	3	1	2	2	3	2	2	2	3	2	1	1	1	4	3	2	3	1	1
0	0	0	0	2	0	0	2	0	6	6	6	6	6	1	4	2	1	1	4	1	1	4	1	4	1	4	1	1	1	4	1	1	1	4	1	1	1	1	1	1	1	1	1	1
2.66667	0	2	1	2	0	1	3	0	6	5	4	4	5	1	4	4	1	1	4	2	3	4	2	4	1	4	4	1	2	4	2	1	3	4	1	5	1	5	2	2	1	1	1	1
0	0	0	0	2	0	0	3	0	6	6	6	6	6	1	4	1	1	2	4	1	4	3	1	4	1	4	1	1	1	4	3	1	3	4	1	1	1	1	1	1	1	1	1	1
1	0	0	0	2	0	0	2	0	6	6	6	1	6	1	4	1	1	1	4	1	1	4	1	4	1	4	1	1	1	4	1	1	1	1	1	1	1	1	1	1	1	1	1	1
3	0	1	2	3	0	0	4	0	3	2	1	2	3	1	2	2	2	2	3	2	1	2	1	1	4	1	2	2	4	3	2	1	2	3	1	2	3	4	5	4	3	2	1	2
0	0	0	0	3	0	1	2	0	5	5	5	4	5	1	3	1	1	2	3	1	3	1	2	3	1	4	1	2	1	4	2	1	1	3	2	1	1	1	2	1	1	1	1	1
0	0	0	0	2	0	0	2	0	6	6	6	6	6	1	3	1	1	1	4	1	1	3	1	4	1	3	1	1	1	4	4	1	1	4	1	1	1	1	1	1	1	1	1	1
2	2	0	0	2	1	2	2	0	6	6	6	3	6	2	2	2	1	2	4	3	2	3	3	4	2	4	1	2	1	4	3	2	4	4	3	2	1	1	4	1	1	1	3	3
1	1	1	1	3	2	2	3	1	4	4	4	4	4	1	4	3	1	1	4	1	2	2	3	4	1	4	1	2	1	4	2	1	1	4	1	1	1	1	1	1	1	1	1	3
0	1	0	0	2	1	1	3	0	4	4	5	5	5	1	3	4	1	1	2	2	3	4	1	3	1	3	1	2	2	3	1	1	1	4	1	2	4	1	3	2	4	1	1	1
0	0	0	0	0	0	0	0	0	6	6	6	6	6	1	4	3	1	1	4	1	1	4	2	4	1	4	1	1	1	4	2	1	1	4	1	1	1	1	1	1	1	1	1	1
0	0	0	0	2	0	0	2	0	5	4	5	4	5	1	3	2	1	1	4	1	1	3	1	4	1	4	1	2	1	4	1	1	1	4	1	1	1	1	1	1	1	1	1	1
1	2	0	1	3	0	0	3	1	4	4	4	4	4	1	2	3	1	3	3	1	2	4	2	3	1	3	1	3	1	3	3	2	3	3	2	1	1	1	2	1	1	1	1	1
0	1	0	0	2	0	2	3	0	5	3	4	4	3	1	3	3	2	1	4	1	2	3	2	3	1	3	2	2	1	3	1	2	1	4	1	2	2	1	3	2	1	1	1	1
1	1	0	0	3	1	2	4	3	2	2	3	1	4	2	2	3	1	2	2	3	2	2	4	2	3	3	1	2	3	3	2	1	3	3	4	2	4	3	5	1	2	1	2	2
0	0	1	1	4	1	3	3	1	4	3	2	1	4	1	2	3	1	1	3	2	1	3	3	4	1	4	2	3	1	4	1	1	2	4	2	1	2	1	5	1	1	4	1	1
0	2	1	0	3	0	0	2	0	1	1	1	1	1	1	1	1	1	1	1	1	1	1	1	1	1	1	1	4	1	1	1	1	1	1	1	1	1	1	1	1	1	1	1	1
0	0	0	0	2	0	0	2	0	5	5	5	5	5	1	3	3	1	1	3	1	2	4	2	3	3	3	1	2	2	3	1	1	1	4	1	1	2	1	1	1	1	1	1	2
1	0	0	0	0	0	1	3	0	5	5	5	5	5	1	2	2	1	1	4	1	3	3	2	4	1	4	1	3	2	2	1	1	1	2	1	1	4	1	2	1	1	1	1	2
1	0	0	0	2	0	0	2	0	6	6	6	6	6	1	4	4	1	1	3	1	1	4	1	4	1	4	1	2	2	3	3	2	2	2	1	1	1	1	1	1	1	1	1	1
0	0	0	0	2	0	0	3	0	4	4	4	5	6	1	3	1	1	2	4	1	1	4	1	3	1	4	1	1	1	4	1	1	1	4	2	1	1	1	3	1	1	1	1	2
1	0	2	1	2	0	0	3	1	4	4	4	2	5	1	3	3	1	3	3	2	3	3	1	3	2	3	1	2	2	3	2	1	2	3	3	3	4	2	3	3	1	3	3	3
0	0	0	0	2	0	0	2	0	6	6	6	6	6	1	2	1	1	1	4	1	1	1	1	4	1	4	1	3	1	4	1	1	1	2	1	1	1	1	1	1	1	1	1	1
2.33333	1	1	1	3	0	1	4	1	4	4	3	3	3	1	3	3	1	1	2	1	2	2	1	3	1	3	1	3	2	2	2	1	2	3	1	1	1	1	1	1	1	1	1	1
2	1	3	0	2	1	1	0	0	4	4	4	4	4	3	3	3	3	3	3	3	3	3	3	3	3	3	3	2	3	3	3	3	3	3	3	3	3	3	3	3	3	3	3	3
2.33333	1	1	2	2	0	0	2	0	5	4	3	3	6	2	3	4	1	2	4	2	4	3	2	4	1	4	2	2	1	4	1	3	1	3	2	2	1	1	4	1	1	2	1	1
0	0	1	0	4	0	0	2	0	4	4	4	4	5	2	2	4	4	4	2	2	3	2	4	2	4	2	2	2	4	2	3	1	1	2	4	2	3	4	3	2	2	1	1	1
2.66667	0	1	1	2	1	0	3	1	5	6	6	3	6	1	4	4	2	3	4	1	3	4	2	3	1	4	1	3	1	4	4	2	1	4	1	1	1	1	3	1	2	1	1	1
1	1	1	0	3	1	1	3	1	4	4	4	4	5	3	2	3	2	1	3	1	2	3	3	3	2	3	2	2	2	3	3	2	2	3	4	4	4	3	3	3	4	2	2	4
1	1	1	0	3	0	1	2	0	5	5	5	5	4	2	4	3	1	2	4	2	2	3	1	4	1	4	1	1	1	4	1	1	2	4	2	1	1	2	1	1	2	2	1	1
0	0	0	0	2	0	0	2	0	6	6	6	2	6	1	3	2	1	2	4	1	2	3	3	4	1	4	1	3	1	4	1	1	1	4	1	1	1	1	1	1	1	1	1	1
0	0	0	0	0	0	0	0	0	6	6	6	6	6	1	4	2	1	1	4	1	1	4	1	4	1	2	1	3	1	4	1	1	1	1	1	1	1	1	1	1	1	1	1	1
2	1	1	1	2	1	1	3	1	4	3	3	3	4	1	3	3	2	2	3	1	1	2	2	4	2	4	2	1	2	4	4	1	2	4	4	4	3	3	4	3	1	4	2	2
0	0	0	0	2	0	0	2	0	6	6	6	5	6	2	4	4	1	2	4	1	2	3	1	4	1	4	1	2	1	4	3	2	1	4	2	2	2	2	4	2	2	2	2	2
3	2	2	2	4	0	1	3	1	3	3	3	2	2	2	3	2	1	2	2	2	2	1	2	3	2	2	1	3	1	2	2	1	1	4	2	2	2	2	4	3	2	2	2	2
1	2	0	0	3	2	0	0	1	3	2	3	4	5	2	3	3	1	4	3	3	4	4	2	3	1	2	1	3	2	3	3	2	1	4	1	1	1	1	2	1	1	2	1	2
0	0	0	0	2	0	0	2	0	6	6	6	6	6	1	2	1	1	1	1	1	1	4	2	4	1	4	1	1	4	4	1	1	1	4	1	1	1	1	1	1	1	1	1	1
1	0	0	0	2	0	0	2	0	6	3	3	3	4	1	3	4	1	2	4	1	1	1	1	1	1	4	1	2	1	3	1	1	1	4	1	1	1	1	1	1	1	1	1	1
0	0	0	0	0	0	0	3	0	5	5	6	6	6	2	3	3	1	4	4	1	2	3	2	4	2	4	1	4	2	3	4	2	3	4	3	3	3	3	3	2	1	1	1	2
0	1	0	0	2	0	0	2	0	5	5	5	5	5	1	2	3	1	1	3	1	2	2	2	2	1	2	2	4	2	2	2	1	1	2	1	1	1	2	4	2	2	1	1	1
0	0	0	0	2	0	0	2	0	6	6	6	6	6	1	4	4	1	1	4	1	1	4	1	4	1	4	1	1	1	4	1	1	1	4	3	3	3	3	3	3	3	3	3	3
1	0	1	0	3	0	1	2	0	6	6	6	6	6	1	4	4	1	2	4	1	2	4	2	4	2	4	1	1	2	4	2	1	1	4	1	1	1	1	2	2	1	1	1	1
1.66667	0	0	0	3	0	0	2	0	6	6	6	5	6	1	4	2	1	1	4	1	2	4	1	4	1	4	1	1	1	4	1	1	1	4	1	1	1	1	1	1	1	1	1	1
0	0	0	0	2	0	1	2	0	6	6	6	4	6	2	3	4	1	2	4	1	2	4	1	4	1	3	1	1	2	4	1	1	2	4	1	1	1	1	1	1	1	1	1	1
1	0	0	0	2	0	0	2	0	6	6	6	6	6	1	4	4	1	3	4	1	2	4	3	4	1	4	1	2	1	4	2	4	1	4	1	1	1	1	1	1	1	1	1	1
1.66667	2	0	0	3	1	1	3	0	6	5	4	3	5	4	3	4	1	2	4	1	1	2	2	2	2	3	1	4	1	1	2	1	3	4	5	2	1	1	5	4	2	3	2	4
2	2	2	2	3	2	2	3	2	3	3	3	3	3	2	2	2	2	2	2	2	2	2	2	2	2	2	2	3	2	2	2	2	2	2	3	3	3	3	3	3	3	3	3	3
2	1	1	1	4	0	0	3	1	2	2	2	3	2	2	2	3	1	1	2	2	2	2	2	2	1	2	2	3	2	2	2	1	1	2	2	4	4	4	4	4	4	4	3	4
0	0	1	0	2	0	0	2	0	6	6	6	6	6	1	3	4	1	3	4	2	3	4	2	4	1	3	4	2	1	3	4	2	3	4	2	1	1	1	4	2	2	3	3	2
2.66667	1	2	1	3	1	1	4	1	3	3	3	3	3	2	2	2	2	2	2	2	2	2	2	2	2	2	2	3	2	3	2	2	2	2	3	3	3	3	3	3	3	3	3	3
0	0	0	0	2	0	0	2	0	6	6	6	6	6	1	4	4	1	1	4	1	1	4	1	4	1	4	1	1	1	4	1	1	1	4	1	1	1	1	1	1	1	1	1	1
0	0	0	0	2	0	0	2	0	4	4	4	4	4	2	2	2	2	2	2	2	2	2	2	3	1	3	3	2	3	3	3	3	3	3	1	1	1	1	1	1	1	1	1	1
0	0	0	0	0	0	0	4	0	6	6	6	5	6	1	3	1	1	1	4	1	1	3	1	3	1	4	1	2	2	4	4	1	1	4	1	1	1	1	1	1	1	1	1	1
1	0	0	0	2	0	0	2	0	6	6	6	4	6	2	3	1	2	1	3	1	3	4	2	4	1	3	1	3	2	4	2	1	3	3	2	2	2	1	1	2	1	2	2	2
0	0	0	0	0	0	2	3	0	3	3	3	2	4	3	1	2	2	2	2	1	2	3	2	1	2	3	3	3	3	2	3	2	2	3	3	3	3	3	3	3	3	3	3	3
0	0	0	0	2	0	0	2	1	6	6	6	6	6	1	4	4	1	2	4	1	2	4	1	4	1	4	1	1	1	4	1	1	1	4	1	1	1	1	1	1	1	1	1	1
0	0	0	0	3	0	2	3	1	5	4	3	3	4	2	2	2	1	3	2	2	2	3	4	3	1	2	1	3	4	2	2	1	3	3	4	4	4	2	3	4	4	4	5	5
2.33333	1	1	1	3	1	2	3	1	4	3	3	2	3	2	4	3	1	1	3	2	2	2	2	3	1	3	1	1	2	3	1	1	2	3	1	1	1	1	1	1	1	1	1	1
0	0	0	0	0	0	0	2	0	6	6	6	6	6	1	4	4	1	1	4	1	4	4	1	4	1	4	1	1	1	4	1	1	1	4	1	1	1	1	1	1	1	1	1	1
1	0	0	0	2	1	0	2	0	5	5	5	5	5	2	3	3	2	2	4	1	2	4	1	4	1	4	1	2	1	4	2	2	1	4	3	3	1	3	4	3	3	3	3	3
0	0	0	0	2	0	0	2	0	6	6	6	5	6	1	4	2	1	1	4	1	1	3	2	4	1	4	1	3	3	4	2	1	1	4	1	1	1	1	1	1	1	1	1	1
1	1	0	0	2	0	0	3	0	5	5	5	5	5	1	3	3	1	1	4	1	2	3	1	4	1	4	1	1	1	4	1	1	1	4	1	1	1	1	1	1	1	1	1	1
0	2	0	1	2	0	0	2	0	6	6	6	4	6	2	3	4	2	1	4	2	3	4	1	3	1	4	1	2	1	4	3	3	2	4	3	2	1	2	5	2	1	1	3	4
0	0	0	0	2	0	1	0	0	6	6	6	6	6	1	4	4	1	2	4	1	1	3	1	4	1	3	2	4	1	4	3	1	2	4	1	1	1	1	1	2	1	1	2	2
1	1	0	0	2	0	1	2	0	6	6	6	6	6	1	3	4	1	1	4	1	1	4	1	4	1	4	4	1	1	3	1	4	2	4	2	2	2	2	2	2	2	2	2	2
1	0	0	0	2	0	0	2	0	6	6	6	6	6	2	3	2	3	2	3	2	3	2	3	2	3	2	3	3	3	2	3	2	3	2	3	3	3	3	3	3	3	3	3	3
0	0	0	0	0	0	0	0	0	6	6	6	6	6	1	4	4	1	1	4	1	1	2	1	4	1	4	1	1	1	4	1	1	1	4	1	1	1	1	1	1	1	1	1	1
1	1	2	1	4	1	2	4	0	4	4	4	4	4	3	3	3	2	3	2	3	3	3	4	2	2	3	2	3	3	2	2	2	2	3	4	4	3	3	4	3	3	2	2	2
2	1	1	1	3	0	2	3	1	4	4	4	3	3	1	2	2	3	3	2	2	3	2	3	3	2	3	2	2	2	3	2	3	2	3	3	4	3	4	3	4	3	4	3	3
1	0	0	0	2	0	1	2	0	6	6	6	5	6	2	4	4	1	2	4	1	1	1	1	4	1	4	1	3	1	4	1	1	2	4	2	1	1	1	1	1	1	1	1	1
0	0	1	0	2	0	1	2	0	5	5	5	5	6	1	4	2	2	3	3	2	3	4	1	3	1	4	1	2	2	3	2	2	2	4	2	1	1	2	2	1	1	1	2	2
1	0	1	0	3	0	0	2	0	5	4	5	3	3	1	3	2	1	2	4	1	1	2	1	4	1	3	1	2	1	4	2	1	1	4	1	1	1	1	1	1	1	1	1	1
0	0	0	0	0	0	0	2	0	6	6	6	6	6	2	3	3	1	2	3	2	2	2	2	3	1	3	1	2	2	3	2	2	2	3	2	2	2	2	2	2	2	2	2	2
0	1	0	0	3	0	0	2	1	6	5	6	6	5	1	4	4	1	2	3	1	2	4	1	4	1	4	1	2	1	4	3	2	2	4	1	1	1	1	1	1	1	1	1	1
1	0	0	0	2	0	0	2	0	6	6	6	6	6	2	4	4	1	1	4	1	2	4	1	4	1	4	1	1	1	4	1	1	1	4	1	1	1	1	1	1	1	1	1	1
0	1	0	0	3	0	0	2	0	6	6	6	5	5	1	4	2	1	1	4	1	2	4	1	4	1	4	1	2	1	4	2	1	1	4	1	1	1	1	2	1	1	1	1	1
0	0	0	0	0	0	1	2	0	2	1	2	2	1	1	2	2	1	2	1	1	1	2	1	1	1	2	1	3	1	2	2	2	2	1	1	1	1	1	2	1	2	2	2	2
1	0	1	0	2	0	1	2	0	6	6	6	6	5	1	4	4	1	1	4	1	1	4	1	4	1	3	1	3	1	4	2	1	2	4	3	3	3	1	2	1	1	1	1	1
0	0	0	0	3	0	0	3	0	5	5	5	6	6	1	3	3	1	2	4	1	2	2	1	4	1	4	1	3	1	4	1	1	2	4	1	1	1	1	1	1	1	1	1	1
1	0	1	0	3	0	1	3	0	5	5	5	4	5	2	3	4	1	2	3	2	2	4	2	3	1	3	1	3	3	3	2	1	1	4	2	1	3	2	5	3	3	2	2	2
1	0	1	0	3	0	0	4	0	4	4	4	6	4	2	2	2	2	2	3	1	3	3	1	3	1	3	1	3	1	3	3	1	2	4	2	2	2	2	2	2	2	2	2	2
1	1	0	0	2	0	0	2	0	6	6	6	6	6	1	3	3	1	1	4	1	3	3	2	3	1	4	1	3	1	4	2	1	2	4	3	1	1	1	1	1	1	1	1	3
0	0	0	0	0	0	0	0	0	6	6	6	6	6	2	4	4	2	2	2	2	2	2	2	4	1	4	1	1	1	4	4	1	1	4	1	1	1	1	1	1	1	1	1	5
0	0	0	0	2	0	1	3	0	3	3	3	3	3	1	2	2	1	1	3	1	1	2	1	2	1	2	1	4	1	2	1	1	1	2	3	3	3	3	3	3	3	3	3	3
0	0	1	1	4	1	2	4	2	3	4	3	4	2	1	3	2	1	4	2	2	3	3	2	2	2	2	2	3	2	2	2	2	1	2	4	4	4	4	3	4	3	3	4	4
0	0	0	0	3	0	0	4	1	3	4	4	4	3	2	2	2	2	2	2	2	2	2	2	2	1	2	2	3	2	2	2	2	2	2	2	2	4	2	4	2	2	2	2	2
1	1	1	0	4	2	0	4	0	3	3	3	2	2	2	2	3	1	1	3	1	2	2	1	3	2	3	1	2	1	3	2	1	2	3	2	1	2	1	2	1	1	1	2	2
1	0	0	0	2	0	0	2	0	6	6	6	6	6	1	4	2	1	1	4	1	1	4	1	4	1	4	1	1	1	4	2	1	1	3	1	1	1	1	1	1	1	1	1	1
2	2	2	2	3	2	2	2	2	2	2	2	2	1	3	2	4	4	3	3	4	4	4	4	4	3	3	1	4	3	4	3	2	2	4	4	4	4	4	4	2	3	3	2	3
1	1	1	1	3	0	1	3	0	5	4	4	2	3	1	2	3	1	1	4	1	1	2	1	3	1	3	1	2	1	4	2	1	1	3	3	1	1	1	2	1	4	2	2	2
0	0	0	0	2	0	1	4	0	3	2	6	4	1	2	2	3	4	3	2	1	4	3	2	2	1	1	1	3	2	2	3	1	4	4	1	1	1	1	1	1	3	1	2	4
2.33333	1	1	1	2	0	0	2	0	5	4	5	6	5	1	4	3	1	1	4	1	2	4	2	4	1	4	1	1	1	4	1	1	1	4	1	1	1	1	1	1	1	1	1	1
0	0	0	0	2	0	0	2	0	6	6	6	6	6	2	4	3	1	1	4	1	3	4	2	4	1	4	1	1	1	4	1	4	1	4	1	1	1	1	1	1	1	1	1	1
0	0	0	0	2	0	0	2	0	6	6	6	6	6	1	4	4	1	1	4	1	1	4	1	4	1	4	1	1	1	4	1	1	1	1	1	1	1	1	1	1	1	1	1	1
0	0	1	1	2	0	1	3	1	3	3	4	6	6	2	3	2	1	1	4	2	1	4	1	4	1	4	1	1	1	4	4	3	1	4	1	1	2	3	2	1	1	2	1	2
1	0	0	0	2	0	0	2	0	6	6	6	6	6	2	4	3	1	2	4	1	1	4	1	4	1	4	1	1	1	4	1	4	1	4	1	1	1	1	1	1	1	1	1	1
0	0	0	0	3	0	0	3	0	5	5	5	5	5	1	3	2	1	2	3	2	2	2	2	4	1	4	1	3	2	3	2	1	2	3	2	2	2	2	2	2	2	2	2	2
2	1	3	1	2	0	1	3	0	4	3	3	2	2	3	1	4	1	1	4	2	1	4	1	3	3	4	1	3	1	1	4	2	3	3	4	3	3	1	4	1	1	1	1	1
0	0	1	0	3	1	0	3	0	5	5	5	5	5	1	2	4	1	1	4	1	3	3	1	3	1	4	1	2	1	4	1	1	1	4	2	1	1	1	2	1	2	2	1	2
0	0	0	0	0	0	0	2	0	6	6	6	6	6	1	3	1	1	1	4	1	2	1	1	4	1	4	1	1	1	4	1	1	1	4	1	1	1	1	1	1	1	1	1	1
1	0	0	0	2	0	0	2	0	6	6	6	6	6	1	4	1	1	1	1	1	1	4	1	4	1	4	1	4	1	4	1	1	1	1	1	1	1	1	1	1	1	1	1	1
0	0	0	0	2	0	0	2	0	6	6	6	6	6	1	4	1	1	2	4	1	3	4	1	4	1	4	1	3	1	4	3	1	1	4	1	1	1	1	2	1	1	1	1	1
0	0	1	0	2	0	1	2	3	5	5	5	2	3	3	2	4	1	3	2	3	4	3	4	3	3	1	3	4	2	3	4	3	3	3	3	5	2	4	5	5	2	3	3	3
1	1	3	2	2	0	2	0	0	2	2	2	2	5	3	2	4	4	2	4	3	4	4	3	2	2	2	2	3	4	3	2	3	4	4	5	5	5	5	5	4	3	2	3	5
0	1	0	0	2	0	2	2	0	6	6	6	3	6	2	4	4	1	1	4	2	1	4	1	4	1	4	1	1	1	4	1	2	1	4	1	1	1	1	1	1	1	1	1	1
0	0	0	0	2	1	2	2	0	5	5	5	4	5	1	4	1	1	4	4	1	1	4	1	4	1	4	1	2	1	4	2	1	1	4	1	1	1	1	1	1	1	1	1	1
0	0	0	0	3	0	0	2	0	5	5	5	5	6	3	3	3	1	1	4	1	2	3	1	4	1	3	1	1	1	4	1	1	1	3	1	1	1	1	1	1	1	1	1	1
0	0	0	1	3	0	0	2	0	5	5	5	5	5	2	3	2	1	2	3	1	3	2	2	3	1	2	2	3	2	3	2	1	2	3	2	2	2	1	2	1	1	1	1	1
0	0	0	0	2	0	0	2	0	6	6	6	6	6	1	4	2	1	4	4	2	3	4	1	4	1	4	1	3	1	4	2	2	1	4	4	1	1	1	2	1	1	1	1	3
0	0	0	0	2	0	1	2	2	5	6	6	6	6	3	2	1	2	4	2	2	4	3	4	2	3	2	2	4	3	2	4	3	2	4	4	5	2	4	4	5	5	3	4	5
2.33333	1	1	0	2	0	1	2	0	6	6	6	6	6	1	4	3	1	2	4	1	1	4	2	4	1	4	1	2	1	4	2	1	2	4	1	1	1	1	2	1	1	1	1	1
2	3	2	3	4	1	1	3	1	3	3	3	3	3	2	2	3	2	1	2	3	2	2	2	1	3	2	3	3	2	1	2	4	3	1	3	5	5	4	5	3	4	3	4	5
0	0	0	0	0	0	0	0	0	1	1	1	1	1	1	2	1	1	2	4	1	4	4	1	3	1	3	1	3	1	2	1	2	1	3	3	3	3	3	3	3	3	3	3	3
0	0	0	0	2	0	0	2	0	6	6	6	6	6	1	3	2	1	2	3	1	2	4	1	4	1	3	1	2	1	4	1	1	1	3	1	1	1	1	1	1	1	1	1	1
1	2	1	0	2	2	1	4	2	5	4	5	4	5	1	4	2	3	1	4	2	4	4	3	2	3	1	3	1	2	3	1	4	2	4	2	2	3	2	4	3	4	2	4	2
0	2	2	1	3	1	2	2	3	3	4	2	2	3	2	3	2	2	2	3	2	2	3	2	3	2	3	1	2	2	3	2	2	2	4	3	3	3	3	3	3	4	3	3	4
2.33333	0	2	1	3	0	1	3	0	4	3	5	3	2	2	3	3	4	4	3	4	2	4	2	2	1	3	1	3	2	3	1	1	2	3	1	1	1	3	3	1	1	1	2	3
2.33333	2	2	1	4	2	3	4	1	2	2	2	2	2	2	2	4	3	2	2	2	2	3	1	2	3	2	2	3	3	2	3	2	2	1	4	3	5	3	4	4	2	4	3	4
0	0	0	0	2	0	2	2	0	6	6	6	3	6	1	3	2	1	1	4	2	1	3	1	4	1	3	1	2	1	4	2	1	1	4	1	1	1	1	2	1	2	2	1	2
0	1	0	1	3	0	0	2	0	6	6	6	6	6	1	2	3	1	2	4	1	2	2	2	3	1	4	1	3	2	4	1	2	2	2	4	1	2	1	2	1	1	1	1	1
0	0	2	0	3	1	1	3	1	3	3	4	2	3	2	2	3	2	1	3	3	3	2	4	2	3	2	2	2	1	2	1	1	2	3	2	4	4	5	5	5	3	1	3	3
1.66667	0	0	0	3	0	1	2	0	6	6	5	5	6	2	3	2	1	1	4	1	1	3	1	4	1	3	1	1	2	4	2	1	2	4	3	2	1	1	2	1	1	1	1	1
1	0	0	1	2	1	2	2	1	5	5	5	4	5	2	3	3	2	3	2	2	2	3	1	3	3	3	2	1	2	1	2	2	1	4	1	1	1	2	2	1	1	1	1	1
1	1	1	1	3	1	1	4	2	4	3	4	4	4	1	3	4	1	1	3	2	1	4	2	2	1	3	1	2	2	3	1	1	1	4	2	1	3	1	4	1	1	1	1	3
2.66667	1	1	1	2	0	0	2	1	5	3	5	4	6	2	3	4	2	2	4	1	2	2	1	3	1	3	1	3	2	4	2	2	1	4	2	2	2	2	4	2	2	2	2	2
1	1	2	1	4	0	0	3	0	4	4	4	3	3	2	2	2	1	1	3	1	1	2	2	2	1	3	1	4	1	3	2	2	1	3	1	1	1	1	4	1	1	1	1	1
0	0	1	1	2	1	1	3	0	4	4	4	2	3	2	2	2	2	2	2	2	2	2	2	2	1	2	1	4	1	3	2	2	1	3	2	2	4	4	3	2	2	2	2	2
0	0	0	0	2	0	0	2	0	6	6	6	6	6	1	3	2	1	4	4	2	2	3	2	4	1	4	1	3	2	4	4	2	2	4	1	1	1	1	2	2	1	2	2	1
1.66667	1	1	1	4	0	1	2	0	3	3	3	3	3	1	3	3	3	3	3	3	3	3	3	3	3	3	3	2	3	3	3	3	3	3	3	3	3	3	3	3	3	3	3	3
3.33333	2	3	1	3	3	1	0	2	3	2	2	2	2	2	3	4	1	1	3	2	4	4	4	1	1	3	1	3	4	1	2	1	1	3	4	2	3	1	5	1	1	1	1	1
0	0	0	0	0	0	0	2	0	6	6	6	6	6	4	4	4	4	4	4	4	4	4	4	4	4	4	4	1	4	4	4	4	4	4	5	5	5	5	5	5	5	5	5	5
0	0	0	0	2	0	3	2	0	6	6	6	6	6	1	4	4	2	2	4	2	2	3	2	1	1	4	1	4	3	4	4	2	1	4	1	1	1	1	5	1	1	1	1	1
0	0	1	0	3	0	2	2	0	5	5	5	4	5	1	3	3	2	3	4	1	2	3	2	3	1	3	1	3	2	3	1	2	2	4	5	5	5	5	5	5	5	5	1	5
0	0	0	0	2	0	0	2	0	5	5	5	4	5	1	3	4	3	2	4	1	2	3	1	4	1	1	1	2	1	4	2	1	1	4	1	1	1	1	1	1	1	1	1	1
1	0	1	1	3	0	0	2	0	5	5	5	2	5	2	4	4	1	2	4	1	2	4	2	4	1	3	1	1	1	4	3	1	1	4	4	1	1	1	2	1	1	1	1	1
1	1	1	1	2	1	1	3	1	4	4	4	3	5	2	2	2	2	2	2	2	2	2	2	2	2	1	1	4	2	2	4	3	1	4	4	4	5	4	4	5	5	5	3	5
1	0	0	0	2	1	1	3	0	4	4	4	4	4	2	3	3	1	3	4	1	3	3	2	4	1	3	2	4	1	4	2	1	2	4	3	2	3	1	2	3	3	2	3	2
0	0	1	0	0	0	0	2	0	5	6	6	6	6	1	4	4	1	2	4	1	1	3	1	4	1	4	1	2	1	4	3	1	1	4	1	1	1	1	1	1	1	1	1	1
0	0	0	0	3	1	0	2	0	5	5	5	3	5	1	3	3	2	2	3	1	2	3	3	3	1	3	1	3	2	2	2	2	1	3	3	3	4	2	5	3	2	4	2	2
1	0	0	0	2	0	0	2	0	6	6	6	6	6	2	4	4	1	1	4	1	2	4	1	4	1	4	1	1	1	4	4	3	1	4	1	1	1	1	1	1	1	1	1	1
0	0	0	0	0	0	0	2	0	6	6	6	6	6	1	3	1	1	1	4	1	1	4	1	4	1	4	1	2	1	4	3	1	1	3	1	1	1	1	1	1	1	1	1	1
0	0	0	0	0	0	0	0	0	4	3	4	4	4	1	2	3	1	3	2	1	1	3	1	3	1	3	1	3	1	2	1	1	1	2	1	1	1	1	1	1	1	1	1	1
0	0	0	1	2	0	0	2	1	6	6	6	6	6	1	4	2	1	1	4	1	1	4	1	4	1	4	1	2	1	4	2	2	1	4	1	1	1	1	1	1	1	1	1	1
0	0	1	0	2	0	1	2	0	5	5	5	5	6	3	3	3	1	2	3	2	2	4	2	3	1	2	1	2	2	4	3	2	1	4	1	1	1	2	3	1	1	1	1	2
2	1	1	1	2	2	2	3	2	5	4	4	5	4	2	4	3	2	1	3	1	2	4	1	4	2	4	4	1	2	4	2	2	1	4	2	2	3	4	5	5	2	3	2	2
1	0	1	1	3	0	0	3	0	4	2	3	3	3	2	2	2	2	2	3	1	2	3	2	3	2	2	1	3	2	3	1	2	2	3	3	3	3	3	3	3	3	3	3	3
0	0	1	0	3	0	2	2	0	4	2	3	2	4	1	2	4	4	4	4	2	3	2	4	2	2	1	2	4	1	1	1	1	1	1	3	3	3	3	3	3	3	3	3	3
1	1	2	1	4	1	1	4	1	3	2	3	2	2	1	3	3	2	2	4	2	2	3	1	3	1	4	1	2	2	4	3	2	1	3	3	3	3	3	3	3	3	3	3	3
1.66667	0	0	0	3	0	0	4	0	5	5	5	5	5	1	4	1	3	3	3	3	3	3	3	3	3	3	3	2	3	3	3	3	3	3	5	1	1	1	1	1	1	1	1	1
0	0	0	0	2	0	0	2	0	6	5	5	6	6	1	4	1	1	1	4	1	2	4	1	4	1	4	1	1	1	4	2	1	1	1	3	1	1	1	1	1	1	1	1	3
0	0	0	0	2	0	0	3	0	5	5	5	5	5	1	2	3	2	2	4	2	2	3	1	3	1	2	1	3	1	4	1	1	2	2	3	2	1	1	3	1	1	1	1	2
1	0	0	0	2	0	1	2	0	4	4	4	4	4	1	4	4	1	2	4	2	1	3	2	4	1	4	1	1	1	4	2	1	1	4	1	1	1	1	1	1	1	1	1	1
1	0	0	0	2	0	0	2	0	6	6	6	6	6	1	4	1	1	3	4	1	4	4	1	4	1	4	1	1	1	4	2	1	1	4	2	1	1	1	1	1	1	1	1	1
0	0	0	0	0	0	0	3	0	6	6	6	6	6	1	4	3	1	2	4	1	2	3	1	2	1	2	2	3	1	4	2	2	1	1	1	1	1	1	1	1	1	1	1	1
0	0	0	0	3	0	0	3	0	4	4	3	3	3	1	2	3	2	1	2	1	3	2	4	2	1	2	1	3	2	2	2	2	1	2	1	2	2	2	5	1	1	1	2	4
1	0	0	0	3	0	0	3	0	5	5	5	5	5	1	2	2	1	3	4	1	2	3	2	4	1	3	1	3	1	3	2	1	2	4	1	1	1	1	2	1	1	1	1	1
0	0	0	0	2	0	0	2	0	6	6	6	6	6	1	4	4	1	1	4	1	1	4	1	4	1	4	1	1	1	4	1	2	1	4	1	1	1	1	1	1	1	1	1	1
0	0	0	0	2	0	0	2	0	6	6	6	6	6	1	4	4	1	4	4	1	4	4	1	4	4	4	4	1	4	4	4	4	4	4	5	5	5	5	5	5	5	5	5	5
0	0	0	0	3	1	1	2	0	5	5	5	5	5	2	3	2	1	1	4	1	3	4	2	4	1	3	1	1	1	4	1	1	1	4	1	1	1	1	2	1	1	1	1	1
2	1	2	0	2	2	0	4	1	5	4	4	5	5	1	3	3	1	1	4	2	1	4	2	4	1	4	1	3	1	4	2	1	2	4	3	2	1	1	1	2	2	1	1	1
0	0	0	0	2	0	0	2	0	6	6	6	6	6	1	4	1	1	2	3	1	2	2	2	4	1	4	1	2	1	4	2	1	1	4	3	1	2	1	3	1	2	1	1	2
0	0	0	0	3	0	0	2	0	6	5	6	5	6	1	3	2	1	1	4	1	1	3	1	4	1	4	1	3	1	4	2	1	1	4	1	1	1	1	1	1	1	1	1	1
0	0	0	0	2	0	0	2	0	6	5	6	6	5	1	4	2	1	2	4	1	2	4	1	4	1	4	1	1	2	4	2	1	2	4	3	1	1	1	2	1	1	1	1	2
1	0	0	0	2	0	0	2	0	6	6	6	6	6	1	4	3	1	1	4	1	1	3	1	4	1	4	1	2	1	4	1	1	1	4	1	1	1	1	1	1	1	1	1	1
0	0	0	0	2	0	0	2	0	6	6	6	6	6	1	4	1	1	3	4	1	3	4	1	4	1	4	1	1	1	4	1	1	2	4	5	1	1	1	1	5	1	1	1	3
0	0	0	0	2	0	0	2	0	6	6	6	6	6	1	4	1	1	1	4	1	1	3	1	4	1	4	1	1	1	4	1	1	1	4	1	1	1	1	1	1	1	1	1	1
0	0	0	0	0	0	0	0	0	2	2	1	1	1	1	2	2	1	1	4	2	1	3	1	4	1	2	1	2	1	2	2	1	1	3	3	3	3	3	3	3	3	3	3	3
0	0	0	0	2	0	0	2	0	6	6	6	6	6	2	4	3	3	2	4	1	1	4	1	4	1	4	1	1	2	4	4	1	1	4	4	4	2	1	4	1	1	5	1	1
1.66667	0	0	0	3	0	1	2	0	6	6	6	6	6	2	4	2	1	1	1	1	3	4	1	4	1	4	1	1	1	4	1	1	1	3	1	1	1	1	2	1	1	1	1	1
0	1	0	0	2	0	0	2	0	6	6	6	6	6	1	3	2	1	1	4	1	1	4	1	4	1	4	1	1	1	4	1	1	1	3	1	1	1	1	1	1	1	1	1	1
0	0	0	0	2	0	0	2	0	6	6	6	6	6	1	4	1	1	1	4	1	1	4	1	4	1	4	1	1	1	4	1	1	1	4	1	1	1	1	1	1	1	1	1	1
0	0	0	0	2	0	0	2	0	5	6	6	6	5	1	4	1	1	1	4	1	1	4	1	4	1	4	1	1	1	4	1	1	2	4	1	1	1	1	1	1	1	1	1	1
0	1	0	0	3	0	0	2	0	5	5	5	5	5	1	3	3	1	1	3	1	1	2	1	3	1	3	1	2	1	4	1	1	1	3	1	1	1	4	1	1	1	1	1	1
0	1	0	1	3	1	1	3	1	5	4	4	3	6	1	3	2	1	2	4	1	2	3	2	4	1	4	1	2	1	3	2	2	2	3	3	2	2	2	4	2	2	4	1	3
0	0	1	0	2	0	0	2	0	5	5	5	6	5	1	4	1	1	1	4	2	3	3	2	4	1	3	1	4	2	4	2	1	3	3	4	3	1	3	3	1	1	1	1	1
1	0	3	1	3	0	2	2	0	2	3	4	1	3	1	3	4	1	1	2	1	1	2	1	1	2	2	1	2	1	2	3	2	1	3	2	3	1	2	3	2	3	3	2	3
0	1	1	0	2	1	1	3	0	5	5	5	5	6	1	2	3	2	2	3	2	2	1	2	3	2	3	1	3	2	3	2	1	2	3	2	2	2	3	4	2	1	1	2	3
2	0	0	3	0	0	2	0	0	6	1	1	5	6	1	3	1	1	2	4	1	1	4	1	3	1	4	1	4	1	4	1	1	1	4	1	1	1	1	1	1	1	1	1	1
0	0	0	0	0	0	0	2	0	5	6	6	6	5	1	4	1	1	1	4	1	1	4	1	1	4	4	1	1	1	4	1	1	1	1	1	1	1	1	1	1	1	1	1	1
0	2	0	0	4	0	1	0	0	2	3	3	6	5	1	2	2	2	2	2	1	2	2	1	2	1	2	1	3	1	4	2	1	2	1	3	1	3	3	3	3	3	3	3	3
0	0	0	0	2	0	0	2	0	6	6	6	6	5	1	4	3	1	1	4	1	2	3	2	4	1	4	1	1	1	4	1	1	1	4	1	1	1	1	1	1	1	1	1	1
0	1	0	0	2	0	0	2	0	5	5	5	5	5	1	4	3	2	1	4	1	1	2	1	4	1	4	2	2	1	4	2	2	3	4	1	1	1	1	2	1	1	1	1	3
1	0	2	1	2	2	1	4	2	2	2	2	2	2	2	2	2	2	3	2	2	2	1	2	2	3	2	3	3	3	3	3	2	3	1	4	3	4	4	5	4	4	3	4	4
0	0	0	0	3	0	0	2	0	6	6	6	6	6	1	4	4	1	1	3	2	2	4	1	4	1	4	1	1	1	4	1	1	1	4	1	1	1	3	4	1	5	1	1	1
0	0	0	0	3	0	1	3	0	5	5	5	5	5	1	3	3	1	2	3	1	2	4	1	3	1	3	1	3	1	3	2	1	2	3	1	1	1	1	1	1	1	1	1	1
1	2	3	1	0	2	3	4	2	2	2	3	2	3	3	2	2	1	4	1	4	2	4	4	2	4	2	4	2	4	2	4	2	4	3	5	5	5	5	5	4	4	4	5	5
0	0	0	0	2	0	0	3	0	4	4	4	2	3	2	2	2	2	2	2	2	2	2	2	2	2	2	2	3	2	2	2	2	2	2	2	2	2	2	2	2	2	2	2	2
0	0	0	0	2	0	0	2	0	6	6	6	6	6	1	4	1	1	2	4	1	3	4	1	4	1	4	1	3	1	4	1	1	1	4	1	1	1	1	1	1	1	1	1	1
0	0	0	0	4	0	3	2	0	5	5	5	5	5	1	3	2	1	1	3	1	2	2	1	3	1	3	1	2	2	3	1	1	1	3	2	2	2	2	2	2	2	2	2	2
1	0	0	0	0	0	1	3	0	5	5	5	5	5	2	4	4	4	4	4	4	4	4	2	3	1	3	1	4	2	4	2	1	1	4	3	3	3	3	3	3	3	3	3	3
0	0	0	0	3	0	0	3	0	6	6	6	6	6	1	4	2	1	2	4	2	2	4	1	4	1	4	1	2	1	4	3	1	2	4	2	2	2	2	2	2	2	2	2	2
3	2	3	3	3	3	3	3	2	3	3	2	2	2	2	2	3	3	2	2	4	2	1	2	2	3	3	1	3	1	4	2	2	2	2	3	2	2	3	3	3	3	3	3	3
0	0	0	0	3	0	0	3	0	4	4	4	4	3	1	2	3	1	2	3	2	1	2	2	3	1	3	1	1	1	2	3	2	2	3	3	1	2	2	2	3	2	1	1	1
0	0	0	0	2	0	0	2	0	5	6	5	6	6	2	3	2	1	1	4	1	2	3	1	4	1	4	1	2	1	3	1	1	2	3	1	1	1	1	2	1	1	1	1	1
0	0	0	0	0	0	0	2	0	6	6	6	6	6	1	2	2	1	1	3	1	2	2	1	3	1	3	1	3	1	3	1	1	1	3	1	1	1	1	1	1	1	1	1	1
0	0	0	0	3	0	0	2	0	5	5	5	5	5	2	4	3	1	1	3	1	2	4	1	4	1	4	1	2	2	3	2	1	2	3	2	1	1	1	2	1	3	1	1	1
0	0	0	0	2	0	0	2	0	6	6	6	6	6	1	1	1	1	1	1	1	1	1	1	1	1	1	1	4	1	1	1	1	1	1	3	3	3	3	3	3	3	3	3	3
0	0	1	1	2	0	1	3	0	6	6	5	3	5	2	4	4	2	1	3	4	3	4	2	3	2	2	2	1	1	3	2	2	4	4	3	1	4	4	5	3	3	2	1	4
0	0	0	0	2	0	0	2	0	6	6	6	5	6	2	3	4	1	2	4	1	1	4	1	3	1	3	1	1	2	4	2	1	1	4	2	2	2	2	3	2	2	2	2	2
0	0	0	0	2	0	0	3	0	4	4	4	5	5	2	3	2	1	1	3	1	2	3	1	4	1	4	1	1	1	4	1	1	2	2	2	1	1	1	2	1	1	1	1	1
0	0	0	0	2	0	0	2	1	5	4	5	6	5	1	2	3	2	1	3	1	2	3	2	3	1	4	1	1	1	3	2	1	1	4	3	2	3	2	4	3	1	1	1	2
2.66667	1	1	0	2	1	1	3	1	5	5	5	5	5	1	3	3	1	2	4	1	1	3	3	4	1	3	1	1	1	3	3	2	1	4	1	1	1	1	2	1	1	1	1	1
2.66667	2	2	1	3	1	2	3	1	4	3	3	3	4	3	2	3	3	2	3	3	3	2	3	2	2	3	2	2	2	2	2	2	2	2	3	3	3	3	3	3	3	3	3	3
0	0	0	0	3	0	0	3	0	5	5	6	3	4	2	3	3	1	1	4	1	1	2	1	4	4	4	1	2	1	4	1	1	1	4	1	1	1	2	1	1	1	1	1	2
1	0	1	1	2	0	0	4	1	4	4	3	3	3	1	3	2	1	2	4	1	2	3	2	4	2	4	1	2	1	4	2	2	2	4	2	2	2	1	1	2	2	1	1	1
2	2	3	2	3	0	2	4	2	3	4	1	2	2	2	2	4	1	1	2	4	2	3	2	2	2	1	2	4	3	2	3	1	1	2	3	4	4	3	5	5	3	3	4	4
0	0	0	0	2	0	0	2	0	6	6	6	6	6	1	2	1	1	2	4	1	1	4	1	4	1	4	1	1	1	4	4	1	1	4	1	1	1	1	1	1	1	1	1	1
0	1	1	1	2	1	0	3	0	5	4	4	5	5	1	2	3	1	2	4	1	2	3	2	4	1	4	1	2	1	3	2	1	1	4	4	2	1	1	1	2	3	2	1	1
0	0	0	0	0	0	0	0	0	6	6	6	6	6	1	4	1	1	1	4	1	1	1	1	4	1	4	1	1	1	4	1	1	1	4	1	1	1	1	1	1	1	1	1	1
1	1	2	0	3	1	2	4	2	3	3	3	2	4	1	2	4	2	1	2	1	1	2	1	2	2	2	2	3	1	2	1	1	1	3	1	1	2	3	1	1	2	1	1	4
1	0	0	0	2	0	0	2	0	6	6	6	6	5	1	4	4	1	4	4	1	3	4	1	4	1	4	1	1	1	4	1	1	1	4	1	1	1	1	1	1	1	1	1	1
1	1	0	0	2	1	1	3	0	5	5	5	4	5	2	2	2	2	2	2	2	2	2	2	2	2	2	2	3	2	2	2	2	2	2	2	2	2	2	2	2	2	2	2	2
0	1	0	1	2	1	2	2	0	3	4	4	3	4	1	2	2	1	1	4	2	1	4	2	4	1	2	1	3	1	2	1	1	1	4	2	3	3	1	4	2	1	1	1	1
1	0	0	1	3	0	1	3	0	4	4	3	3	3	1	3	4	1	4	3	2	4	2	2	2	1	2	1	3	1	1	2	1	1	2	3	2	1	1	4	2	1	1	1	1
0	0	0	0	0	0	0	0	0	4	4	4	4	4	2	2	2	2	2	2	2	2	2	2	4	4	4	4	1	4	4	4	4	4	4	3	3	3	3	3	3	3	3	3	3
0	0	0	0	2	0	0	2	0	6	6	6	6	6	1	4	2	1	1	4	1	2	4	1	4	1	4	1	2	1	4	2	1	1	4	1	1	1	1	1	1	1	1	1	1
0	1	0	0	3	1	0	2	0	4	4	4	3	4	1	3	2	1	2	3	1	1	2	1	4	1	4	1	2	1	3	1	1	1	3	1	1	1	1	3	1	1	1	1	1
0	0	0	0	3	0	0	3	0	5	5	5	5	5	1	3	1	2	1	3	1	2	3	1	3	1	3	1	2	1	3	2	1	1	3	2	2	2	2	2	2	2	2	2	2
1	1	1	1	3	1	1	2	0	5	5	5	5	5	1	2	3	2	2	3	2	2	2	2	2	2	3	1	3	2	2	2	1	1	2	2	2	2	2	2	2	2	2	2	2
0	0	0	0	2	0	1	2	0	5	5	5	5	5	1	3	2	1	1	3	1	1	3	1	4	1	4	1	1	1	4	1	1	1	3	1	1	1	1	1	1	1	1	1	1
2.33333	1	1	2	4	1	3	4	2	2	2	2	2	4	3	3	3	2	4	4	4	4	2	4	2	3	3	2	4	3	2	1	1	4	2	4	3	5	4	5	3	3	1	2	3
0	1	0	0	3	0	0	3	0	3	2	2	2	4	2	3	1	1	4	3	2	4	3	2	4	1	3	1	3	1	3	2	1	3	4	1	1	1	1	2	4	2	1	1	2
0	0	0	0	3	0	1	2	0	6	6	6	5	6	2	3	2	2	2	3	2	1	3	2	3	2	3	2	2	2	3	2	2	2	4	1	2	2	2	2	1	1	1	1	3
1	0	0	0	2	0	0	3	0	5	5	6	1	5	1	3	3	1	3	2	1	1	4	1	3	1	3	2	1	1	2	3	2	4	3	1	1	1	1	2	1	1	1	1	1
0	0	0	0	2	0	0	2	0	6	6	6	6	6	1	4	2	1	1	4	1	1	4	1	4	1	4	1	1	1	4	1	1	1	4	3	2	2	2	2	2	2	2	2	2
1	0	0	0	2	0	0	2	0	6	6	6	6	6	1	4	4	1	1	4	2	2	3	1	4	1	4	1	2	1	4	1	1	3	4	1	1	1	1	1	1	1	1	1	2
0	0	0	0	2	0	0	3	0	5	5	5	4	5	1	3	3	1	1	4	2	1	4	1	4	1	4	1	4	1	3	1	2	1	4	1	1	1	1	1	1	1	2	1	1
0	0	0	0	2	0	0	2	0	4	4	4	4	2	1	4	4	1	1	4	1	1	2	1	4	1	3	1	1	1	3	1	1	1	4	3	3	3	3	3	3	3	3	3	3
1	1	0	0	3	0	0	3	1	5	5	5	4	5	1	3	3	1	3	4	1	4	4	1	4	2	3	1	1	1	4	3	2	1	4	2	1	1	1	2	1	1	2	1	2
2.33333	0	1	1	3	1	1	3	1	4	4	4	2	4	2	2	3	1	2	3	2	3	2	2	2	1	3	1	3	1	3	2	1	2	3	3	2	2	2	3	2	3	2	1	2
0	0	0	1	2	0	2	3	0	4	4	2	2	3	3	3	4	2	4	4	4	4	3	4	1	1	1	2	4	3	2	2	4	1	3	4	3	2	2	5	5	3	1	1	2
0	0	1	0	3	0	0	3	0	5	6	5	4	5	1	3	3	2	1	3	1	2	4	2	3	1	3	1	4	2	2	2	1	1	4	1	1	1	2	2	1	1	1	1	2
1	1	2	1	3	0	1	0	1	2	2	2	2	2	2	2	3	2	1	4	1	3	3	2	3	1	2	2	3	2	3	2	2	2	3	3	4	2	1	4	3	2	3	3	2
2	1	2	1	4	1	2	4	1	3	3	4	2	3	2	2	2	1	2	2	2	2	2	2	2	2	2	2	3	2	2	2	2	1	2	3	4	3	3	3	3	3	3	3	3
0	1	2	1	3	1	2	4	3	1	4	3	3	5	3	3	3	3	3	3	3	3	3	3	1	4	3	3	2	3	3	3	3	3	3	4	4	4	4	4	4	4	4	4	4
0	0	0	0	4	0	0	2	0	6	6	6	6	6	1	4	2	1	1	1	1	2	4	1	4	1	4	1	1	1	4	2	2	1	4	1	1	1	1	1	1	1	1	1	1
1	0	0	0	2	0	0	2	0	6	6	6	6	6	1	3	1	1	2	2	1	1	3	1	4	1	3	1	2	1	4	1	1	1	2	1	1	1	1	1	1	1	1	1	1
1	1	2	0	2	0	1	3	1	5	5	5	5	2	1	2	2	2	2	2	2	1	4	1	2	2	2	1	2	1	3	2	2	1	2	2	1	2	2	2	2	2	2	2	2
1	1	1	1	3	1	0	3	0	3	2	2	4	3	1	2	3	1	1	3	1	1	2	1	2	2	3	1	4	1	2	2	1	2	2	1	1	1	1	1	1	2	2	2	1
0	0	0	0	3	0	0	3	0	5	5	5	5	5	1	3	2	1	1	4	1	1	4	1	4	1	4	1	1	1	4	1	1	1	4	1	1	1	1	1	1	1	1	1	1
0	0	0	0	2	0	0	2	0	6	6	6	6	6	2	1	1	1	1	3	2	1	1	1	2	1	2	2	3	1	2	2	2	2	2	3	3	3	3	3	3	3	3	3	3
0	1	0	0	2	0	0	2	0	1	1	1	1	2	2	1	2	2	1	4	3	4	1	1	2	1	3	1	4	1	3	1	1	2	4	3	3	2	3	3	3	2	4	1	1
0	0	0	1	0	0	0	0	0	6	6	6	6	6	2	2	2	2	2	4	2	2	4	2	2	2	4	1	3	2	4	4	2	4	4	4	4	4	4	5	4	1	2	2	2
3	3	3	3	0	3	3	0	3	1	1	1	1	1	4	1	4	4	4	1	4	4	4	1	1	4	1	4	4	2	1	2	4	4	1	5	5	5	5	5	5	5	5	5	5
1	0	0	1	3	0	0	2	0	4	4	4	4	4	1	3	2	1	1	4	1	2	2	2	3	1	2	1	3	1	2	1	1	1	3	3	2	2	1	3	1	1	1	1	1
1	0	0	0	4	0	3	3	0	2	2	2	3	3	2	2	3	2	2	2	3	1	2	2	2	2	2	2	3	2	2	2	2	2	2	3	2	2	2	4	3	3	3	3	3
0	0	0	0	0	0	0	2	0	6	6	6	6	6	1	3	1	1	1	4	1	1	3	1	4	1	4	1	1	1	4	4	1	1	4	5	1	5	1	2	1	1	1	1	4
0	0	0	0	2	0	0	2	0	5	5	5	5	5	2	2	2	2	2	2	2	2	3	1	4	1	4	1	1	1	4	1	2	1	4	1	1	1	1	1	1	1	1	1	1
0	1	2	2	3	2	1	3	2	4	4	4	4	4	2	2	2	1	2	2	2	1	2	1	1	1	2	2	2	2	2	2	1	1	2	2	3	4	3	4	1	1	1	1	2
2	0	1	1	2	2	1	3	1	4	4	4	2	4	2	2	3	2	3	2	3	3	3	3	2	3	2	3	2	2	2	2	2	1	2	3	3	3	3	3	3	3	3	3	4
0	0	0	0	2	0	0	2	0	6	3	6	6	6	1	4	2	1	1	4	1	1	2	1	4	1	4	1	1	1	4	1	1	1	4	1	1	1	1	1	1	1	1	1	1
1	1	1	1	3	1	1	4	1	4	3	3	2	3	1	4	4	2	4	4	1	2	4	2	4	2	3	2	3	2	4	2	2	3	4	4	4	4	4	4	4	4	4	4	4
1	2	1	1	2	0	1	3	1	4	4	4	1	2	1	4	4	1	2	3	1	3	3	2	4	1	4	2	3	3	1	1	1	1	3	3	3	3	3	3	3	3	3	3	3
0	0	0	0	2	0	0	2	0	6	6	6	6	6	2	3	2	1	2	4	1	2	1	2	4	1	4	1	2	1	4	2	1	2	4	2	1	1	1	1	1	1	1	1	1
1.66667	0	0	0	3	0	0	2	0	6	6	6	6	6	1	1	1	1	1	4	1	3	3	1	1	1	3	1	2	1	3	3	1	1	3	1	1	1	1	1	1	1	1	1	1
1	0	0	0	2	0	0	2	0	6	6	6	6	6	1	4	3	1	2	4	1	2	4	3	4	1	4	1	2	1	4	2	1	1	4	1	1	1	1	1	1	1	1	1	1
0	0	0	0	0	0	0	0	0	5	5	5	5	5	2	3	2	2	2	4	1	2	3	2	3	1	3	1	3	2	4	2	2	2	3	3	3	3	3	3	3	2	3	3	3
0	0	0	1	3	0	0	4	0	6	6	6	6	6	2	2	2	2	2	2	2	2	2	2	2	2	2	2	3	2	2	2	2	2	2	2	2	2	2	2	3	3	3	3	3
0	0	0	1	3	0	1	4	1	4	3	2	2	4	1	2	1	1	1	1	1	1	3	1	3	1	4	1	2	1	4	1	1	1	3	1	1	1	1	1	1	3	1	3	1
0	0	0	0	0	0	0	0	0	5	5	5	6	5	3	2	3	2	3	2	3	2	4	3	1	2	1	2	1	1	1	2	2	1	2	4	4	4	3	4	2	4	3	1	4
0	0	0	0	2	3	0	2	0	6	6	6	6	6	1	3	4	4	1	4	1	4	4	1	4	1	4	1	1	1	4	1	1	2	4	1	1	1	1	1	1	1	1	1	1
0	0	0	0	2	0	0	2	0	5	6	5	6	6	1	2	4	1	2	4	1	2	4	1	4	1	4	1	3	1	4	1	1	1	4	2	1	2	1	4	2	3	3	2	3
0	0	0	0	0	0	0	2	0	5	5	5	6	6	1	4	4	1	2	3	2	3	4	3	3	3	3	1	2	1	4	2	1	1	4	1	1	1	3	4	1	1	1	1	1
1	1	1	2	3	1	1	4	1	3	3	3	3	3	1	2	2	1	1	2	1	1	2	1	2	2	2	2	3	1	2	2	1	2	2	3	3	3	3	3	3	3	3	3	3
0	0	0	0	3	0	0	2	0	6	6	6	6	6	2	4	4	1	1	4	1	4	4	1	4	1	4	1	4	1	4	2	1	1	4	1	1	1	1	1	1	1	1	1	1
0	0	1	1	2	1	0	3	0	5	5	5	5	6	1	4	2	1	1	4	1	4	4	1	4	1	4	1	2	1	4	2	1	1	4	1	1	1	1	1	1	1	1	1	1
0	0	0	0	2	0	0	2	0	6	5	5	5	5	1	2	1	1	2	4	1	2	3	2	4	2	4	2	1	1	4	4	2	1	4	1	2	1	1	2	1	1	1	3	2
0	0	0	0	3	0	0	2	0	6	6	6	6	6	1	4	3	1	1	4	2	1	4	1	4	1	4	1	1	1	4	1	1	1	4	1	1	1	1	1	1	1	1	1	4
1	0	0	0	2	0	1	2	0	6	6	6	3	6	2	3	4	1	1	4	1	4	4	1	4	1	4	1	1	1	4	3	1	1	4	1	1	1	1	1	1	1	1	1	1
1	0	0	0	2	0	0	2	0	6	6	6	6	6	1	4	1	1	1	4	1	3	4	1	4	1	4	1	2	1	4	1	1	1	4	1	1	1	1	1	1	1	1	1	1
1	2	2	1	0	1	2	4	1	4	4	3	2	3	2	3	3	2	3	2	2	3	3	3	2	3	2	2	2	2	3	3	2	3	3	3	4	3	4	2	4	2	3	4	3
0	0	0	0	2	0	0	3	0	6	6	6	6	6	1	4	2	1	2	4	1	1	4	1	4	1	4	1	1	4	4	1	1	2	4	1	1	1	1	1	1	1	1	1	2
0	1	2	1	2	0	3	2	0	1	1	1	1	1	1	2	4	4	1	4	1	1	3	1	4	1	4	1	4	1	4	1	1	1	4	1	1	1	1	1	1	1	1	1	1
0	0	0	0	0	0	0	2	0	6	6	6	6	6	1	2	1	2	2	2	3	3	4	4	2	1	1	1	4	1	1	1	1	1	1	2	2	2	3	3	3	2	3	2	3
2	1	2	2	3	2	2	4	2	2	2	2	2	2	2	2	3	2	2	2	2	3	3	2	2	2	2	2	3	2	2	2	2	2	2	2	2	2	2	2	3	3	3	2	2
1	0	0	0	2	0	0	3	1	5	5	6	4	5	1	3	4	1	2	4	1	2	3	1	4	1	4	1	2	2	4	4	1	2	3	1	1	2	1	2	1	1	1	1	1
1	1	0	0	3	0	0	2	0	5	5	5	5	5	1	3	3	1	1	3	1	1	3	1	3	1	3	1	2	1	3	1	1	1	1	3	2	1	1	2	1	1	1	1	1
0	0	0	0	2	0	0	0	0	6	6	6	6	6	2	4	2	1	1	4	1	1	4	1	4	1	4	1	4	1	4	1	2	1	4	1	1	1	1	1	1	1	1	1	1
0	0	0	0	0	0	0	3	0	3	3	3	3	5	1	3	3	1	1	4	1	2	4	1	4	1	4	1	1	1	4	1	1	4	4	1	1	1	1	1	1	1	1	1	4
0	0	0	0	0	0	1	2	0	5	5	6	5	6	2	2	2	2	2	2	2	3	2	2	2	1	2	2	3	2	2	3	2	2	2	4	3	1	3	3	3	2	5	4	3
1	0	0	0	3	2	0	2	0	6	6	6	6	6	1	4	4	1	1	4	1	1	4	1	4	1	4	1	1	1	4	1	1	1	1	5	1	1	1	1	1	1	1	1	1
2	2	3	2	2	1	2	4	1	3	2	2	1	3	3	3	4	1	1	4	1	2	4	3	4	1	3	2	2	1	4	4	1	1	4	4	2	1	1	2	1	1	1	1	5
0	0	1	0	3	0	1	4	0	4	4	3	4	4	2	3	4	1	2	3	2	2	3	1	3	1	3	1	4	2	3	3	2	1	3	1	2	2	2	2	2	2	2	2	2
0	0	1	1	3	0	0	2	1	5	4	4	3	4	2	2	3	1	2	3	1	2	3	2	2	1	2	2	4	3	3	2	2	2	2	2	2	4	2	2	2	2	2	2	2
0	0	0	0	2	0	0	2	0	5	5	5	5	5	1	3	3	1	1	4	1	2	3	2	4	1	4	1	2	1	4	2	2	2	4	1	1	1	1	1	1	1	1	1	1
0	0	0	0	4	0	0	3	0	5	5	5	5	5	1	3	2	1	1	4	1	3	3	1	4	1	4	1	3	1	2	3	1	1	4	1	1	1	1	1	1	1	1	1	1
3.33333	3	3	3	3	2	2	4	2	2	2	2	3	1	2	2	2	3	2	2	4	4	3	3	3	3	3	1	4	4	2	3	4	4	2	3	3	3	3	3	3	3	3	3	2
3	3	1	3	4	3	3	2	1	3	4	2	3	5	2	2	3	1	3	3	3	2	3	2	4	1	4	3	3	3	2	4	1	3	3	4	3	4	2	5	4	5	5	4	5
1	0	1	1	2	0	2	2	0	6	4	4	3	6	1	4	3	1	1	4	1	4	4	2	4	1	4	1	2	1	4	1	2	1	2	2	1	1	1	3	1	2	1	1	2
0	0	0	0	2	0	1	2	0	6	6	6	4	6	1	3	4	1	1	3	1	3	3	2	4	1	4	1	3	2	3	2	1	1	4	1	1	1	1	5	1	1	1	1	1
0	0	0	0	0	0	0	3	0	6	6	6	6	6	1	3	1	1	1	4	1	1	4	1	4	1	3	1	1	1	3	2	2	1	4	1	1	1	1	1	1	1	1	1	1
0	0	0	0	0	0	0	0	0	6	6	6	6	6	1	4	1	1	1	4	1	1	4	1	4	1	4	1	1	1	4	1	1	1	4	1	1	1	1	1	1	1	1	1	1
0	0	0	0	3	0	0	3	0	6	6	5	5	5	1	4	4	1	4	4	1	2	4	1	4	4	4	4	1	1	4	4	1	1	4	5	5	5	5	2	5	5	5	1	1
0	0	0	0	2	0	0	2	0	6	6	6	6	6	1	4	4	1	2	4	1	2	4	1	4	1	4	1	1	1	4	1	2	2	4	1	1	1	1	1	1	1	1	1	1
2.33333	1	1	0	2	1	1	3	0	5	5	3	5	6	1	2	4	2	1	3	1	1	4	2	3	1	3	2	2	1	3	2	2	1	4	2	2	3	3	4	4	2	2	2	3
0	0	1	0	2	0	1	3	1	6	6	6	5	5	1	3	3	1	2	4	2	3	3	1	4	1	4	1	2	1	4	4	2	1	3	4	1	1	1	1	1	1	1	1	1
0	0	0	0	0	0	0	0	0	5	5	5	5	5	2	2	2	2	2	2	2	2	2	2	2	2	2	2	3	2	2	2	2	2	2	2	2	2	2	2	2	2	2	2	2
1	0	0	0	2	0	0	2	0	6	6	6	6	6	1	4	4	1	1	1	1	1	4	1	4	1	4	1	1	1	4	1	1	1	3	1	1	1	1	1	1	1	1	1	1
1	1	1	1	3	0	2	3	0	4	4	4	3	4	2	3	3	3	2	3	2	3	3	3	3	1	3	2	2	2	3	3	2	1	3	3	3	2	1	3	2	3	3	3	3
0	0	0	0	4	0	0	3	0	5	5	5	5	5	1	2	3	2	3	3	2	2	2	2	2	2	2	2	2	2	2	2	2	2	2	3	3	3	3	3	3	3	3	3	3
0	0	0	1	0	0	0	0	0	5	5	6	6	6	1	2	3	1	3	4	1	1	4	2	4	1	4	1	1	2	4	3	2	1	4	2	1	1	1	1	1	1	1	1	1
0	1	0	0	3	0	1	2	0	5	5	5	5	5	1	3	2	1	2	3	1	1	3	1	3	1	3	1	2	1	4	1	1	2	4	1	1	1	1	4	1	1	1	1	1
0	0	0	0	2	0	2	2	0	5	5	5	4	5	1	3	2	1	1	4	2	1	3	1	4	1	3	1	2	1	4	2	1	1	4	1	1	1	1	2	1	2	2	1	2
2	1	1	1	2	1	1	3	2	4	4	4	4	4	1	4	3	1	1	4	1	3	4	2	4	1	4	1	3	1	4	1	1	1	4	1	1	1	1	1	1	1	1	1	1
1	0	0	0	2	0	0	2	0	6	6	6	6	6	1	3	3	1	2	2	1	2	4	2	4	1	3	2	2	2	3	2	2	2	4	3	1	2	1	2	2	1	1	2	1
0	1	1	1	3	1	0	3	0	4	4	4	2	4	1	3	3	1	2	4	1	3	3	2	3	1	3	1	3	2	3	1	1	1	3	2	2	1	2	4	2	3	2	1	4
0	0	0	0	2	0	1	2	0	6	6	6	6	6	2	2	4	1	1	2	2	2	2	2	2	1	2	2	3	2	2	2	2	2	2	3	3	3	3	3	3	3	3	3	3
1	0	0	0	3	0	0	3	1	5	6	5	6	5	2	3	4	1	3	3	1	2	3	2	3	1	2	2	1	1	3	2	1	2	3	1	1	1	2	2	1	2	2	2	1
2.66667	1	0	0	2	1	1	2	2	6	6	6	6	6	1	4	4	2	1	4	2	1	3	1	3	1	3	1	2	1	3	2	1	1	3	2	1	1	1	4	1	2	1	1	1
0	0	0	0	3	0	0	4	0	4	3	3	3	2	2	2	3	2	2	2	1	2	3	2	2	2	2	2	4	2	2	3	2	1	4	4	4	4	4	4	4	4	4	2	4
2.33333	1	1	1	3	1	1	2	1	6	3	3	3	3	2	2	2	2	2	3	1	2	3	1	3	2	2	2	3	2	2	2	2	2	3	3	3	3	3	3	3	3	3	3	3
0	0	0	0	2	0	0	2	0	6	6	6	6	6	1	3	2	1	2	4	1	1	3	1	4	1	4	1	2	1	4	2	1	2	4	2	1	2	1	1	1	1	1	1	2
2	1	3	2	0	3	2	4	2	3	3	3	3	3	3	2	3	2	4	3	3	4	3	2	3	3	2	3	1	2	2	3	2	2	3	4	3	4	3	4	4	4	3	4	4
0	0	0	0	0	0	0	0	0	6	6	6	6	6	1	4	1	1	1	4	1	1	4	1	4	1	4	1	2	1	4	1	1	1	4	1	1	1	1	1	1	1	1	1	1
0	0	0	0	0	0	1	2	0	6	6	6	5	6	1	3	3	1	1	4	1	2	4	2	4	1	4	1	1	1	3	2	1	1	4	2	1	1	1	2	1	1	2	2	2
1	0	0	0	2	0	0	2	0	5	5	6	5	6	1	3	4	1	1	4	1	1	4	1	4	1	4	1	1	1	4	4	2	1	4	1	1	1	1	2	1	1	1	1	1
1	0	2	0	2	3	0	4	3	3	3	3	3	3	2	2	3	1	1	3	2	2	2	2	2	2	2	1	2	2	2	1	1	3	3	3	2	3	3	4	2	3	3	2	2
0	0	0	0	2	0	0	2	0	6	6	6	5	6	1	3	3	1	1	4	1	2	3	2	4	1	4	1	3	1	3	3	1	1	4	1	1	1	1	1	1	1	1	1	1
0	0	0	0	2	0	0	2	0	6	6	6	6	6	1	4	4	1	2	4	1	3	4	1	4	1	4	1	1	1	4	1	1	2	4	1	1	1	1	1	1	1	1	1	1
1	1	1	0	2	0	2	2	0	4	4	4	4	4	1	2	2	1	3	2	2	3	1	3	2	3	2	1	4	1	3	2	1	1	2	4	4	4	3	5	4	5	5	4	5
2.33333	2	0	1	2	0	0	2	1	4	4	4	6	4	2	4	2	1	2	4	1	1	4	1	4	1	4	1	2	1	4	1	1	2	4	1	1	1	1	1	1	1	1	1	1
0	0	0	0	2	0	0	2	0	6	6	6	6	6	1	3	1	1	1	2	1	2	3	1	3	1	3	1	2	1	4	1	2	1	4	1	1	1	1	1	1	1	1	1	1
1	0	0	0	2	0	0	2	0	6	6	6	6	6	1	4	2	1	2	4	1	3	3	2	4	1	4	1	1	2	4	1	2	1	4	1	1	1	1	1	1	1	1	1	1
0	0	0	0	2	0	0	2	0	6	6	6	6	6	1	4	4	1	1	4	1	1	4	1	4	1	4	1	1	1	4	1	1	1	4	1	1	1	1	1	1	1	1	1	1
0	0	0	0	2	0	0	2	0	6	6	6	6	6	1	4	1	1	1	1	1	1	4	1	4	1	4	1	4	1	4	1	1	1	4	1	1	1	1	4	1	2	1	1	1
0	0	0	0	3	0	0	3	0	5	5	5	5	5	1	3	2	1	2	3	1	2	3	1	3	1	3	1	2	1	4	2	2	2	3	2	1	1	1	2	1	1	1	1	1
0	0	0	0	3	0	0	2	0	6	6	6	5	5	1	3	3	1	1	4	1	3	3	1	3	1	4	1	2	1	3	1	1	1	4	1	1	1	1	1	1	1	1	1	1
0	0	0	0	3	0	0	2	0	5	5	5	5	5	1	4	3	1	1	4	1	1	2	1	4	1	4	1	1	1	4	2	2	2	4	5	1	1	1	3	1	1	1	1	1
1	0	1	1	4	1	0	3	1	3	3	3	3	3	2	2	2	2	1	3	2	2	4	3	2	1	2	1	3	2	3	2	1	2	4	3	3	3	3	5	2	1	1	2	3
1	1	1	0	2	0	1	2	1	5	5	5	4	6	2	3	3	1	1	4	2	2	4	2	4	1	3	1	2	1	4	2	2	1	4	3	2	1	1	2	2	2	2	1	2
0	1	0	0	3	0	1	2	1	5	5	5	4	4	2	3	4	2	1	3	1	2	3	2	4	1	4	1	2	1	4	4	2	3	4	2	2	1	2	3	2	1	1	1	2
1	0	2	1	2	0	1	3	2	5	4	5	4	3	2	3	4	2	2	3	1	2	3	2	3	1	2	2	3	1	2	2	1	3	3	4	4	4	3	5	3	4	5	2	5
1	0	0	0	2	0	0	3	0	5	5	5	5	4	1	3	2	1	1	3	1	1	4	2	3	1	4	1	1	2	4	1	1	1	3	2	1	1	1	2	1	1	1	1	1
2	2	1	2	2	2	3	4	2	2	2	2	2	3	2	4	4	2	4	4	4	2	4	1	4	1	4	1	1	2	2	2	4	1	4	3	3	4	4	5	4	4	3	1	5
0	1	0	1	3	0	1	3	0	4	3	3	3	3	1	3	2	1	1	3	1	1	3	2	3	2	3	1	2	2	3	2	1	2	3	2	2	2	2	2	2	2	2	2	2
1	0	1	0	4	0	1	0	1	3	3	3	4	3	2	2	4	3	4	3	1	3	1	4	2	1	2	3	3	3	2	3	3	3	2	4	3	3	2	4	4	2	3	4	2
2	3	3	3	0	3	3	0	3	1	1	1	1	1	4	1	4	4	1	1	4	1	1	1	1	4	1	4	1	4	1	1	1	1	1	1	1	1	1	1	1	1	1	1	1
2.66667	1	1	0	2	1	1	3	1	6	6	6	5	5	2	3	3	1	2	4	1	2	4	2	4	1	4	1	3	1	4	3	1	2	4	3	2	3	1	2	2	2	2	1	2
1	0	0	0	3	0	0	2	0	6	6	6	6	6	2	4	2	2	1	4	2	2	4	2	4	1	4	1	1	1	4	2	3	2	4	2	1	1	2	4	2	2	2	2	2
0	0	1	1	3	1	1	3	0	5	5	5	5	5	2	3	3	2	2	2	2	2	3	2	3	2	3	1	2	2	3	2	2	1	2	3	3	3	3	3	3	3	3	3	3
1	0	0	0	2	0	2	4	1	3	3	3	3	3	2	2	2	4	2	2	2	2	2	2	2	2	2	2	3	2	2	2	2	2	2	4	2	2	4	3	4	3	2	3	4
0	0	1	0	2	0	0	3	1	6	6	6	4	6	1	3	4	1	1	4	1	1	4	1	4	1	4	1	1	1	3	2	1	1	4	1	1	1	1	2	1	1	1	1	1
0	0	0	0	0	0	0	2	0	6	6	6	6	6	1	4	1	1	1	1	1	2	4	1	4	1	4	1	1	1	4	1	1	1	4	1	1	1	1	1	1	1	1	1	1
0	0	0	0	3	0	1	2	0	6	5	5	5	5	2	3	4	1	2	4	1	1	3	1	4	1	4	1	1	1	4	1	1	1	4	2	1	1	1	1	1	1	1	1	1
1	0	0	0	2	0	0	2	0	6	6	6	6	6	1	4	4	1	1	4	1	4	4	1	4	1	4	1	1	1	4	1	1	1	4	1	1	1	1	1	1	1	1	1	1
0	0	0	0	2	0	0	2	0	6	6	6	6	6	1	4	2	1	2	4	1	1	4	1	4	1	4	1	1	1	4	2	1	1	4	1	1	1	1	2	1	1	1	1	1
0	0	0	0	3	0	0	2	0	4	4	4	4	5	1	2	2	1	1	4	1	1	4	1	3	1	4	1	1	1	4	2	1	1	4	1	1	1	1	1	1	1	1	1	1
1	1	1	1	2	1	1	2	3	6	6	6	6	6	1	2	2	2	1	3	2	2	3	2	2	1	3	1	3	2	2	2	2	1	4	4	4	3	4	3	2	1	3	3	3
0	0	0	0	3	1	0	2	1	6	6	6	6	6	1	4	1	1	2	4	1	2	1	1	4	1	4	1	1	1	4	1	1	1	4	1	1	1	1	2	1	1	1	1	1
0	0	0	0	2	0	1	2	0	6	6	6	6	6	2	2	4	1	2	3	2	2	3	2	3	1	4	2	2	2	2	2	1	2	2	1	1	2	1	3	1	1	1	2	2
1	1	0	0	3	0	0	3	1	5	4	4	6	4	1	3	3	1	2	3	1	2	3	2	4	1	3	1	2	1	3	1	2	1	3	2	1	2	1	1	1	1	1	1	2
1	0	0	0	2	0	0	2	0	6	6	6	6	6	1	4	3	1	1	4	1	1	4	3	4	1	4	1	1	2	4	2	1	2	4	1	1	1	1	1	1	1	1	1	1
0	0	0	0	2	0	0	2	0	5	6	6	6	6	1	2	4	1	2	4	1	2	3	2	3	1	3	1	3	1	4	2	1	2	3	1	1	1	1	1	1	1	3	1	3
1	0	0	0	2	0	0	2	0	6	6	6	6	6	1	4	3	1	1	4	1	2	3	1	4	1	4	1	2	1	4	1	1	1	4	1	1	1	1	2	1	1	1	1	1
0	1	0	0	3	0	0	3	0	4	4	3	4	3	1	3	3	2	2	3	1	1	3	1	3	1	3	1	3	1	3	1	1	2	3	3	2	2	2	3	2	2	2	2	2
0	0	1	0	3	0	0	2	0	6	6	6	6	6	2	3	2	1	4	4	1	1	4	1	1	1	1	1	4	1	1	1	1	1	4	1	1	1	1	1	1	1	1	1	1
0	0	0	0	2	0	0	2	0	6	6	6	6	6	1	4	4	1	2	4	1	4	4	1	4	1	4	1	1	1	4	1	1	1	4	1	1	1	1	1	1	1	1	1	1
0	0	0	0	2	0	0	2	0	6	6	6	6	6	1	4	1	1	1	4	1	1	4	1	4	1	4	1	1	1	4	1	1	1	4	5	1	1	1	1	1	1	1	1	1
0	0	0	0	2	0	0	0	0	6	5	6	5	6	1	3	3	1	1	4	1	2	1	1	4	1	4	1	1	1	4	2	2	1	4	1	1	1	1	1	1	1	1	1	1
0	0	0	0	2	0	0	2	0	6	6	6	6	6	4	4	4	1	4	4	1	4	4	4	4	1	4	4	1	1	4	3	2	1	4	1	1	1	1	5	5	3	5	5	5
0	0	0	0	2	0	0	2	0	6	6	6	6	6	2	4	4	1	2	4	1	1	3	2	4	1	4	1	2	1	4	1	1	1	4	1	1	1	1	1	1	1	1	1	1
0	0	0	0	3	0	0	3	0	4	3	5	6	5	1	3	2	1	2	4	1	4	4	1	4	1	4	1	3	1	4	1	1	1	3	2	4	1	2	1	1	1	1	1	2
0	1	0	0	3	0	1	0	0	5	5	5	4	6	2	2	3	1	1	2	1	4	1	1	1	2	1	1	4	1	4	3	2	1	1	1	1	1	2	1	1	1	1	1	1
1	2	1	1	0	0	2	4	1	3	2	2	2	3	2	2	2	3	4	2	2	3	2	2	2	2	2	2	3	2	3	2	3	2	1	3	4	3	3	3	2	3	3	3	3
1	0	1	0	3	1	1	3	2	4	4	4	4	4	2	2	3	3	3	2	2	2	2	1	2	1	2	2	4	2	2	2	1	2	4	1	3	3	1	2	3	2	2	3	2
2	0	1	0	2	1	1	2	2	6	6	6	6	6	1	2	2	1	1	4	2	1	4	1	4	1	2	1	2	1	4	1	1	4	4	1	1	1	1	4	1	1	1	1	1
0	1	0	1	2	0	0	2	0	6	6	6	6	6	1	3	4	2	1	1	1	4	4	1	4	1	4	1	3	1	4	1	1	1	4	1	1	1	1	3	3	1	1	1	1
0	0	0	0	3	0	2	2	0	6	4	5	4	6	1	3	2	1	1	4	1	1	4	1	4	1	3	1	2	1	4	1	1	1	4	1	1	1	1	1	1	1	1	1	1
1	0	2	1	2	1	0	3	1	3	3	3	3	4	2	2	3	1	2	2	2	2	2	2	3	2	3	2	4	2	3	2	1	1	4	3	2	4	3	5	3	3	4	2	3
0	0	0	0	0	0	0	2	0	5	5	5	4	5	1	4	2	2	4	4	2	4	4	1	4	1	4	1	1	1	4	1	1	2	4	2	2	2	2	2	2	2	2	2	4
0	0	0	0	0	0	0	2	0	6	6	6	6	6	1	2	2	1	1	4	1	1	3	1	4	1	4	1	2	1	4	2	2	1	4	1	1	1	1	4	1	1	1	1	1
0	0	0	0	2	0	0	2	0	6	6	6	6	6	1	4	3	1	2	4	1	2	3	1	4	1	3	1	1	1	4	2	1	1	2	2	2	2	2	2	2	2	2	2	2
0	0	0	0	2	0	0	2	0	6	6	6	6	6	1	4	1	1	1	4	1	2	4	1	4	1	4	1	1	1	4	2	1	1	4	1	1	1	1	1	1	1	1	1	1
0	0	0	0	2	0	0	2	0	5	5	5	5	5	1	3	3	1	1	1	1	1	3	1	4	1	4	4	1	1	4	4	1	1	4	5	1	1	1	1	1	1	1	1	1
0	0	0	0	0	0	0	2	0	5	5	5	5	5	2	3	2	2	3	3	1	2	3	1	3	1	3	1	3	2	3	3	2	2	3	3	4	2	2	3	3	3	3	3	4
0	0	0	0	0	0	0	2	0	6	6	6	6	6	2	4	4	1	1	2	1	4	4	3	4	1	4	1	1	1	4	4	1	1	4	1	1	1	1	1	1	1	1	1	1
0	0	0	0	2	0	0	2	0	6	6	6	6	6	1	4	1	1	1	4	1	1	4	1	4	1	4	1	1	1	4	2	1	1	4	1	1	1	1	1	1	1	1	1	1
1	0	0	0	2	1	0	2	0	6	6	6	6	6	3	2	4	2	3	4	4	1	1	3	4	3	1	3	2	4	1	2	1	1	2	3	1	1	1	5	1	2	1	1	1
0	1	0	0	2	0	0	2	0	5	4	5	4	5	1	2	3	1	1	3	2	2	2	4	3	1	3	1	2	1	3	1	2	1	3	1	1	1	3	1	1	1	1	1	1
1	0	0	0	2	0	0	2	0	6	6	6	6	5	2	3	2	3	2	3	2	3	2	3	2	3	2	3	3	3	2	3	2	3	2	3	3	3	3	3	3	3	3	3	3
0	0	1	0	3	1	0	3	0	4	4	4	5	3	2	3	3	1	2	4	1	1	2	2	4	1	4	1	3	1	4	4	1	1	4	2	3	3	3	2	3	3	3	3	3
1	0	0	0	2	0	0	2	0	6	6	6	6	6	1	3	4	2	1	4	2	2	3	3	3	1	3	1	3	2	3	2	2	2	4	2	2	3	1	1	2	1	1	1	2
2.66667	1	2	1	3	1	3	4	1	4	3	3	3	3	2	3	3	2	3	2	1	2	2	2	2	1	2	1	4	2	3	2	2	3	3	3	2	3	1	2	1	2	1	3	4
1.66667	1	0	0	3	0	0	2	0	5	5	5	5	5	1	3	2	1	1	3	1	2	3	1	3	1	3	1	2	1	3	1	1	1	3	1	1	1	1	3	1	1	1	1	1
1	0	0	0	2	0	0	2	0	6	6	6	6	6	1	4	1	1	1	4	1	1	4	1	4	1	4	1	1	1	4	4	1	1	4	1	1	1	1	1	1	1	1	1	1
2.66667	0	0	0	2	0	1	2	2	4	4	4	3	6	1	4	3	1	1	2	1	1	3	2	1	4	1	4	4	1	4	2	1	1	4	1	1	1	1	1	1	1	1	1	1
1	0	0	1	2	0	0	2	0	6	6	6	5	6	2	4	4	1	1	3	1	1	4	2	4	1	4	1	2	1	4	2	1	1	4	2	1	2	1	2	1	1	1	1	1
1	0	0	0	2	0	0	2	0	6	6	6	6	6	1	3	3	2	1	4	1	1	4	1	4	1	4	1	1	1	4	1	1	1	4	1	1	1	1	1	1	1	1	1	2
0	0	0	0	0	0	0	2	0	6	6	6	6	6	2	2	4	3	4	4	1	2	4	4	4	2	4	3	4	4	2	4	4	4	1	5	5	5	3	5	4	1	5	5	5
1	0	0	0	2	0	0	2	0	6	5	6	5	6	1	3	2	1	1	4	1	1	4	1	3	1	4	1	1	1	4	1	1	1	2	2	1	1	2	1	1	1	1	1	1
0	0	0	0	2	0	0	2	0	6	6	6	6	6	1	4	2	1	1	4	1	1	4	1	4	1	4	1	1	1	4	2	1	1	4	1	1	1	1	1	1	1	1	1	1
1	0	0	0	2	0	0	2	0	6	6	6	6	6	1	4	3	1	2	4	1	1	3	1	4	1	4	1	1	1	4	1	1	1	4	1	1	1	1	4	1	1	1	1	1
0	0	0	0	2	0	0	2	0	5	5	6	6	5	2	3	2	1	2	4	1	2	4	2	4	1	4	1	3	1	4	3	2	1	4	2	2	2	1	1	1	2	1	1	1
1	1	0	0	2	0	0	2	0	5	4	6	4	6	1	3	2	1	1	4	1	2	3	1	4	1	4	1	1	1	4	2	1	1	3	1	1	1	1	1	1	1	1	1	1
0	0	0	0	2	0	0	2	0	6	4	6	6	6	2	2	4	2	2	4	3	3	3	2	2	2	2	2	4	2	3	4	2	3	3	4	2	2	4	5	4	2	4	2	4
0	0	0	0	2	0	0	2	0	6	6	6	6	6	1	4	4	1	1	4	1	1	4	1	4	1	4	1	1	1	4	1	1	1	4	1	1	1	1	1	1	1	1	1	1
0	0	0	0	3	0	0	2	0	6	6	6	6	6	1	4	4	1	4	4	1	1	4	1	4	1	4	1	1	1	4	1	1	1	4	1	1	1	1	1	1	1	1	1	1
0	0	0	1	2	0	0	4	0	5	5	5	4	5	2	2	4	2	3	2	2	3	4	3	2	3	2	2	3	2	3	2	2	3	4	4	3	2	3	5	3	4	5	2	2
0	0	0	1	2	0	0	3	0	6	5	5	5	5	2	3	3	1	2	4	1	3	4	1	4	1	4	1	2	2	4	2	2	2	4	2	1	1	1	1	2	1	1	1	1
0	0	0	0	2	0	0	3	0	5	5	5	4	5	1	4	2	1	1	3	1	1	3	1	4	1	4	1	1	1	4	1	1	1	4	1	1	1	1	1	1	1	1	1	1
0	0	0	0	2	0	0	2	0	6	6	6	6	6	1	4	3	1	1	4	1	1	1	1	4	1	1	1	1	1	4	2	1	1	3	1	1	1	1	1	1	1	1	1	1
1.66667	1	0	0	3	1	0	3	0	5	4	4	4	5	2	3	3	2	1	3	1	2	3	1	3	1	4	1	1	1	3	2	1	2	3	3	1	1	2	3	2	2	1	2	3
0	0	0	0	2	0	0	2	0	6	6	6	6	6	2	4	4	2	1	4	2	2	3	1	4	1	4	1	1	1	4	1	4	2	4	1	1	1	1	4	2	1	1	1	1
0	0	0	0	2	0	0	2	0	5	5	5	5	5	1	3	2	1	2	4	1	1	4	2	4	1	4	1	2	1	4	2	1	1	4	1	1	1	1	1	1	1	1	1	1
0	0	0	1	2	1	0	2	0	5	5	5	5	6	2	4	4	1	1	4	1	2	4	1	4	1	4	1	3	2	4	2	2	1	4	1	1	1	1	1	1	1	1	1	1
0	1	0	0	2	0	0	2	0	6	6	6	6	6	1	3	2	1	1	3	1	2	2	2	4	1	4	1	2	1	4	1	1	2	4	2	1	2	1	2	1	2	1	2	1
0	0	0	0	2	1	2	2	0	6	5	6	3	5	1	3	4	3	1	1	1	1	3	2	2	1	3	1	3	1	4	1	2	1	4	1	2	1	2	2	1	1	1	1	4
0	1	0	0	2	0	2	2	1	6	6	6	5	6	1	4	2	1	1	4	1	1	2	1	4	1	4	1	2	2	1	4	1	1	4	3	1	1	1	1	1	1	3	1	3
0	0	0	0	2	0	0	2	0	5	5	5	5	5	1	3	2	1	3	3	2	4	4	2	4	1	4	1	2	2	4	4	2	2	4	2	2	2	2	2	2	2	2	2	2
3	2	3	2	4	1	3	3	2	3	2	4	2	1	2	2	2	1	3	2	2	3	2	3	2	2	2	3	3	3	2	3	2	1	2	2	2	3	2	3	2	4	3	2	2
2	1	1	0	3	1	0	4	1	5	3	4	4	2	2	2	2	2	3	4	2	1	3	2	2	1	2	1	3	1	3	3	2	2	3	3	2	3	2	4	2	3	3	1	4
1	0	0	0	2	0	0	2	0	6	6	6	6	6	1	4	3	1	1	4	1	1	4	1	4	1	4	1	1	1	4	1	1	1	4	1	1	1	1	3	1	1	1	1	1
0	0	0	0	3	0	0	3	0	5	5	5	5	5	2	4	4	1	1	4	2	3	4	2	4	3	4	1	3	1	4	1	1	1	3	4	3	3	1	4	3	2	3	2	3
0	0	0	0	2	1	0	3	1	6	6	6	6	6	1	3	4	1	1	4	1	2	3	1	4	1	4	1	2	2	4	2	1	1	4	1	2	1	3	4	1	1	1	1	1
0	0	0	0	0	0	0	0	0	6	6	6	6	6	1	4	4	1	1	4	1	1	4	1	4	1	4	1	1	1	4	1	1	1	4	1	1	1	1	1	1	1	1	1	1
1	0	0	0	2	0	0	2	0	6	6	6	6	6	1	4	1	1	1	4	1	1	4	1	4	1	4	1	1	1	4	4	1	1	4	1	1	1	1	1	1	1	1	1	1
0	0	3	3	2	3	3	0	3	4	2	2	2	2	4	4	2	4	4	4	4	4	4	4	2	2	2	2	3	2	2	2	2	2	3	3	3	3	3	3	3	3	3	3	3
1	0	0	0	3	0	0	3	1	5	4	4	3	4	2	3	4	2	4	3	2	2	3	3	2	2	3	2	3	3	4	2	1	2	4	3	1	2	1	4	1	1	1	1	1
1	1	1	1	3	1	0	3	1	5	5	5	5	4	1	4	3	2	3	4	2	4	4	2	4	2	2	1	4	1	1	1	1	1	3	4	2	2	2	4	4	2	2	2	2
1	1	0	1	3	0	0	2	0	5	4	4	3	5	2	2	3	2	2	3	1	2	3	2	3	2	2	1	3	3	3	2	1	1	3	2	2	2	2	2	2	2	2	2	2
1	1	1	1	4	0	2	4	1	3	3	4	3	3	3	3	3	2	3	4	2	4	3	2	2	2	2	2	3	2	3	3	2	2	4	3	2	3	1	4	2	2	1	1	5
1	0	1	0	2	1	0	2	0	5	5	5	5	5	1	4	2	1	1	4	1	1	3	1	4	1	4	1	1	1	4	1	1	1	4	1	1	1	1	1	1	1	1	1	1
1	0	0	0	2	0	0	2	0	6	6	6	6	6	1	3	3	1	1	4	1	1	3	1	4	1	4	1	3	1	4	1	1	2	4	3	1	1	2	4	1	1	1	1	1
1	1	1	1	4	1	1	4	1	4	4	4	4	4	1	3	3	1	2	3	1	2	3	1	3	1	3	2	2	2	3	3	1	1	3	2	2	2	2	2	2	2	2	2	2
1	1	0	0	3	0	1	2	0	4	4	5	4	6	2	3	1	2	3	4	1	2	4	1	4	1	4	1	1	1	3	2	1	1	4	2	1	1	1	4	2	3	1	1	1
0	0	0	0	0	0	0	3	0	6	6	6	6	6	1	2	2	1	3	4	1	2	3	1	4	1	4	1	3	1	4	4	2	2	3	3	1	3	1	3	1	1	1	1	1
1	0	0	0	2	0	0	2	0	6	6	6	6	6	1	4	1	1	2	4	1	1	4	2	4	1	4	1	1	2	4	2	2	2	4	2	1	1	1	1	1	1	1	1	1
0	0	0	0	2	0	0	2	0	5	5	5	6	6	1	3	2	1	4	4	1	2	2	1	3	1	4	1	2	1	4	3	1	2	4	2	1	1	1	4	1	1	1	1	1
1	2	2	2	4	1	3	0	1	2	2	2	1	2	4	2	3	4	4	2	4	3	2	4	2	4	2	3	3	3	2	4	3	2	2	4	5	4	4	5	5	5	4	4	5
2	1	2	2	3	2	2	4	2	3	3	3	3	3	1	3	2	1	1	3	1	1	2	1	3	1	2	1	2	2	3	2	1	2	3	2	2	2	2	2	2	2	4	2	2
0	1	1	0	2	0	1	2	0	6	6	6	5	6	1	3	3	1	1	3	1	2	3	2	3	1	3	1	2	2	1	1	1	1	1	1	1	1	1	1	1	1	1	1	1
0	0	0	0	2	0	0	2	0	6	6	6	6	6	2	4	4	2	4	4	1	4	4	1	4	1	4	1	2	2	4	3	1	3	4	4	1	4	1	4	1	4	1	4	5
0	0	0	0	2	0	0	2	0	6	6	6	6	6	1	4	2	1	1	4	1	1	4	1	4	1	4	1	2	1	4	1	1	1	4	1	1	1	1	1	1	1	1	1	1
1	2	1	1	3	1	1	3	1	4	4	4	3	3	2	2	3	3	3	2	2	3	3	3	2	3	3	2	3	2	2	3	2	3	3	3	3	4	4	4	4	3	3	3	4
0	0	1	0	2	0	1	2	0	5	5	5	5	5	1	3	3	1	1	4	1	2	4	1	4	1	4	1	2	1	4	2	1	1	4	3	1	1	1	1	1	1	1	1	1
0	0	0	0	0	0	0	2	0	6	6	6	6	6	1	4	3	1	1	4	1	2	4	2	4	1	4	1	1	1	4	1	1	2	4	1	1	1	1	1	1	1	1	1	1
0	0	0	0	0	0	1	2	0	6	6	6	5	5	2	3	3	2	2	2	1	1	3	2	4	1	2	1	2	1	4	2	4	2	3	3	1	1	1	1	1	1	1	1	1
0	0	0	0	2	0	0	2	0	6	6	6	6	6	1	3	4	1	3	4	1	1	3	1	4	1	4	1	2	1	4	2	1	1	3	2	2	2	2	2	2	2	2	2	3
0	0	0	0	2	0	0	2	0	6	6	5	6	6	1	4	4	1	4	4	1	2	4	2	4	1	4	1	1	1	4	2	2	1	4	2	2	2	2	2	2	2	2	2	3
1	0	0	0	2	0	0	3	0	6	6	6	6	6	2	3	3	2	1	3	2	1	3	2	3	2	3	2	2	2	3	2	2	2	3	3	3	3	2	2	2	2	2	2	2
0	1	0	0	2	1	2	3	0	4	5	4	4	4	3	3	3	1	4	3	1	2	4	2	4	3	3	2	3	1	3	2	1	2	3	5	4	2	2	5	2	1	2	2	2
2	1	2	1	3	1	2	3	2	5	4	4	3	4	1	3	4	2	1	4	1	1	4	2	4	1	3	2	2	2	4	2	1	1	4	2	2	2	1	4	2	2	3	2	3
1	0	0	0	2	0	0	2	0	6	6	6	6	6	1	4	4	1	2	4	1	1	4	1	4	1	4	1	1	1	4	3	1	1	4	1	1	1	1	1	1	2	1	1	1
0	1	1	1	3	0	1	2	1	5	5	5	3	4	1	2	2	1	2	4	1	1	2	1	4	1	4	1	1	1	4	2	1	2	4	1	1	1	2	1	1	1	1	1	1
3	3	3	3	0	3	3	4	3	3	2	1	1	2	1	4	2	1	1	4	1	1	2	1	4	1	4	1	1	1	4	1	1	2	4	1	1	2	3	1	1	1	1	1	1
0	0	0	0	2	0	0	2	0	6	6	6	5	6	1	4	1	1	1	4	1	1	4	1	4	1	4	1	1	1	4	1	1	1	4	1	1	1	1	1	1	1	1	1	1
2.66667	2	2	2	3	1	2	3	1	4	4	4	3	4	2	2	2	2	2	2	2	2	2	2	2	1	2	2	3	2	4	4	2	3	3	3	2	4	3	3	3	2	3	3	3
2	1	1	1	2	1	0	4	1	2	2	2	2	2	2	2	2	2	1	2	2	1	2	1	2	1	2	2	3	2	2	2	3	2	2	4	4	4	4	5	4	4	4	4	4
1	0	0	0	2	1	0	3	2	5	5	5	5	4	1	3	4	1	2	4	1	1	3	1	4	1	4	1	2	2	4	2	1	1	4	1	1	1	1	1	1	1	1	1	1
1	0	0	0	2	0	0	2	0	6	6	6	6	6	2	2	3	3	3	3	2	4	3	3	3	2	2	2	2	2	2	3	2	2	4	2	3	4	2	4	3	3	4	3	2
0	0	0	0	2	0	1	2	0	5	5	5	5	5	2	3	3	1	1	3	1	1	3	1	4	1	4	1	2	1	4	1	1	2	4	1	1	1	1	2	1	1	1	1	1
1	1	1	0	2	0	1	3	0	4	4	4	4	4	2	2	2	2	3	2	3	2	3	1	2	2	3	2	2	1	2	4	2	2	3	3	4	4	4	4	4	4	3	2	5
1.66667	0	0	0	3	0	2	3	0	4	3	4	3	3	2	3	2	1	1	4	2	3	3	1	4	1	3	1	2	1	4	3	2	1	3	1	1	1	1	1	1	1	1	1	1
0	0	0	0	2	0	1	2	0	5	5	5	5	5	1	3	3	1	1	4	1	1	4	1	4	1	4	1	2	1	4	1	1	1	4	1	1	1	1	1	1	1	1	1	1
1	0	0	0	3	0	1	3	0	2	2	1	1	4	1	4	2	1	2	4	2	2	3	1	4	1	4	1	3	1	3	3	2	2	4	1	1	1	1	1	1	1	1	1	1
0	0	0	0	2	0	1	2	0	6	6	6	6	6	2	4	2	1	1	4	1	1	3	2	3	1	4	1	1	2	4	1	2	2	4	1	1	1	1	2	1	1	1	1	1
2.33333	0	1	0	2	0	0	3	0	6	6	5	6	4	1	4	3	1	3	2	1	1	4	2	4	1	3	1	4	1	2	1	1	2	4	1	2	1	4	2	2	3	2	1	2
0	0	0	2	2	3	2	3	1	4	3	5	2	5	2	2	4	2	2	3	2	3	4	3	2	1	3	3	4	3	2	3	3	3	4	4	4	4	1	4	4	2	1	3	5
0	0	0	0	2	0	0	2	0	6	6	6	5	6	1	4	1	1	2	4	1	1	2	1	4	1	4	1	1	1	4	2	1	1	4	1	1	1	1	1	1	1	1	1	1
0	0	1	0	2	1	1	2	0	6	6	6	5	6	1	4	4	2	2	4	1	2	4	2	4	1	4	1	1	1	4	4	1	2	4	4	1	2	1	2	1	1	1	1	1
0	0	0	0	2	0	0	2	0	5	5	5	3	5	2	3	3	2	1	3	2	3	3	2	3	1	3	2	2	2	3	2	1	1	3	3	2	2	2	2	2	2	2	2	2
0	0	1	1	3	1	3	2	0	4	5	5	3	5	2	2	2	1	1	3	1	2	3	2	2	1	2	1	2	1	3	2	2	2	3	4	3	4	3	4	3	3	4	3	4
0	0	0	0	2	0	0	2	0	6	6	6	6	6	1	4	1	1	1	4	1	3	3	1	3	1	4	1	1	1	4	1	1	1	4	1	1	1	1	1	1	1	1	1	1
1	3	1	1	4	2	2	4	1	3	3	3	3	3	2	2	2	2	2	2	2	2	2	2	2	2	2	2	3	2	2	2	2	2	2	3	3	3	3	3	3	3	3	3	3
0	0	0	0	0	0	0	2	0	5	4	6	2	5	1	3	2	1	1	3	1	1	3	1	3	1	3	1	2	1	4	1	1	2	4	1	1	1	1	1	1	1	1	1	1
0	0	0	0	0	0	0	0	0	5	4	5	5	5	3	3	4	3	3	4	3	3	3	4	3	1	3	1	2	1	3	3	1	4	3	4	4	3	4	1	4	2	4	2	1
0	0	0	0	2	3	1	3	0	5	5	6	5	6	1	3	3	1	2	4	1	1	4	1	4	1	4	1	1	4	4	3	2	2	4	1	1	2	1	1	1	3	1	1	4
0	0	0	0	2	0	0	2	0	6	6	6	6	6	1	4	4	1	1	1	1	1	4	1	4	1	4	1	1	1	4	1	1	1	4	1	1	1	1	1	1	1	1	1	1
0	0	0	0	2	0	0	2	0	6	6	6	6	6	1	4	2	1	1	4	1	1	4	1	4	1	4	1	1	1	4	1	1	1	4	1	1	1	1	1	1	1	1	1	1
0	0	0	0	3	0	0	3	0	5	5	5	6	6	1	3	3	1	1	4	1	2	4	1	4	1	4	1	3	1	4	1	1	2	3	1	1	1	1	1	1	1	1	1	1
0	0	0	0	2	0	0	2	0	6	6	6	6	6	1	3	3	1	2	3	1	2	2	2	3	1	3	1	3	2	3	2	2	1	3	2	2	2	2	3	2	2	2	2	2
0	0	0	0	2	0	0	2	0	6	5	6	5	5	2	4	2	1	1	4	1	2	3	1	4	1	4	1	2	1	4	1	1	1	4	1	1	1	1	2	1	1	1	1	1
1	0	0	0	2	0	0	2	1	5	5	5	5	6	2	4	4	1	1	4	1	1	4	1	4	1	4	1	3	1	4	1	1	1	4	1	1	1	1	1	1	1	1	1	1
0	1	1	1	2	0	3	2	0	6	6	6	6	6	1	3	2	1	1	4	2	2	3	2	3	2	3	1	2	1	4	2	1	2	4	1	1	1	1	5	3	2	1	1	1
1	3	0	0	2	0	0	2	0	6	6	6	6	6	1	4	1	1	1	4	1	1	4	1	4	1	4	1	1	1	4	1	1	1	4	1	1	1	1	1	1	1	1	1	1
1	1	0	0	2	0	0	2	2	5	5	5	4	5	1	3	3	1	1	3	2	2	3	1	3	2	3	1	2	2	3	1	1	1	3	1	1	1	1	1	1	1	1	1	1
1.66667	0	0	0	3	0	0	4	0	4	3	3	3	3	1	3	4	1	1	3	2	1	2	2	2	1	3	1	1	2	3	1	1	1	3	1	4	1	1	2	1	1	2	1	1
1	1	1	1	3	1	1	3	1	5	5	5	4	5	2	4	3	1	3	4	1	2	3	1	3	1	4	1	2	2	4	2	1	1	4	2	2	2	2	3	2	2	2	2	2
1	1	1	0	2	0	1	2	0	5	3	3	3	3	2	1	2	2	1	2	2	3	3	3	1	2	3	2	3	2	2	2	2	2	2	3	3	3	3	5	4	3	3	2	3
0	1	0	0	2	0	0	2	0	5	5	5	5	5	1	4	2	1	1	4	1	1	4	1	4	1	4	1	2	1	4	2	1	1	4	1	1	1	1	1	1	1	1	1	1
1	0	0	0	2	0	0	2	0	6	6	6	6	6	1	4	4	1	1	4	1	3	4	1	4	1	4	1	1	1	4	4	2	1	4	3	1	1	1	1	1	1	1	1	1
0	0	0	0	2	0	0	2	0	6	6	6	6	6	1	3	1	1	1	3	1	1	2	4	4	1	4	1	1	1	4	1	1	1	4	1	1	1	1	1	1	1	1	1	1
1	0	0	0	2	0	1	2	0	6	6	6	6	6	1	4	3	1	1	4	1	1	4	1	4	1	4	1	2	1	4	1	1	1	4	2	1	1	1	2	1	1	1	1	2
1	2	2	2	4	2	3	0	2	1	2	1	1	1	2	2	3	1	2	2	2	1	2	3	1	1	1	1	4	2	1	2	1	3	2	3	3	3	3	3	3	3	3	3	3
1	1	0	0	2	0	0	2	0	6	6	6	5	5	2	2	3	1	4	3	1	3	2	2	3	1	3	1	3	2	3	2	1	3	3	2	2	1	2	2	2	1	2	1	4
0	0	0	0	0	1	0	0	0	6	5	6	3	6	1	2	4	1	2	4	1	3	3	2	4	1	3	1	3	1	4	3	2	2	4	1	1	1	2	2	1	1	1	1	1
0	1	0	1	3	0	3	4	0	2	2	2	1	2	1	2	1	2	2	2	2	2	2	2	2	1	2	2	3	2	3	4	3	1	3	4	3	2	2	2	2	2	2	2	3
0	0	1	0	4	0	0	3	1	4	2	1	4	6	2	3	2	1	1	2	2	4	4	2	3	2	3	1	3	2	2	2	2	2	3	3	3	3	3	3	3	2	2	2	3
0	0	0	0	0	0	3	0	0	6	6	6	6	6	1	4	4	1	1	4	1	1	4	1	4	1	4	1	1	1	4	1	1	1	4	1	1	1	1	1	1	1	1	1	1
1	0	0	0	2	0	0	2	0	6	6	6	6	6	1	4	3	1	1	4	1	1	4	1	4	1	4	1	3	1	3	2	1	1	4	1	1	1	1	2	1	1	1	1	1
0	0	0	0	2	0	1	3	0	5	5	5	5	5	2	2	4	2	1	4	2	4	2	2	3	1	4	1	1	1	4	1	2	1	4	1	2	1	1	5	1	2	1	2	2
1	0	0	0	2	0	0	2	0	6	6	6	6	6	2	3	4	2	4	4	1	2	2	2	2	1	3	2	1	2	4	2	1	2	4	1	1	1	1	1	1	1	1	1	1
2.66667	1	1	1	2	1	0	2	1	5	5	5	5	5	1	3	3	1	2	4	2	2	4	2	4	2	4	1	3	1	2	2	1	2	4	2	2	2	2	2	1	1	1	2	2
0	0	0	0	0	0	0	2	0	6	6	6	6	6	1	4	1	1	1	1	1	1	1	1	4	1	4	1	1	1	4	1	1	1	4	1	1	1	1	1	1	1	1	1	1
0	0	0	0	2	0	0	3	0	5	4	5	5	5	1	2	3	1	1	3	1	2	3	1	3	1	3	1	3	1	3	2	1	1	4	2	1	1	1	2	1	1	1	1	1
0	1	0	0	3	0	0	3	0	3	2	3	4	5	1	3	2	1	1	4	1	1	3	1	3	1	3	1	2	1	3	1	1	2	4	2	1	1	1	1	1	1	1	1	1
0	0	0	0	2	0	0	2	0	6	6	6	5	6	1	4	3	1	3	4	1	2	3	2	3	2	4	1	1	1	3	2	2	2	4	1	1	1	1	5	1	1	1	1	3
1	0	0	0	2	0	1	2	0	6	6	6	6	6	1	4	4	1	3	4	1	2	4	1	4	1	4	1	2	1	4	2	1	2	4	2	2	1	2	3	1	1	2	1	2
0	0	0	0	2	0	0	2	0	6	6	6	6	6	1	4	1	1	1	4	1	1	4	1	4	1	4	1	1	1	4	4	1	1	4	1	1	1	1	1	1	1	1	1	1
2	2	0	0	2	0	0	3	0	5	4	5	6	5	1	3	2	2	1	4	1	1	4	1	4	1	3	2	3	2	4	2	2	1	4	4	1	2	3	5	2	4	1	1	1
2	1	0	0	2	3	3	4	0	4	4	4	4	4	1	3	1	1	1	4	1	1	3	1	4	2	4	1	1	4	4	2	1	1	4	1	1	1	1	1	1	1	1	1	1
0	0	0	0	2	0	0	2	0	6	6	6	6	6	1	3	2	1	1	4	1	1	4	1	3	1	4	1	3	1	1	2	1	1	4	1	1	1	1	1	1	1	1	1	1
0	0	1	0	2	0	1	2	0	3	3	6	6	5	2	2	1	2	1	2	1	1	2	1	1	1	2	2	2	2	2	1	2	1	3	2	1	4	1	4	4	5	2	1	1
1	0	0	0	3	0	0	2	0	5	3	5	3	6	2	2	4	1	2	4	1	2	2	1	4	2	4	1	3	1	4	1	1	2	3	2	2	2	1	3	1	2	4	1	3
0	0	0	1	2	0	0	3	0	5	3	5	5	6	2	3	2	1	2	4	1	2	4	1	4	1	4	1	3	1	4	2	1	2	4	1	1	1	1	1	1	1	1	1	1
1	0	0	0	4	0	1	4	0	3	3	3	3	2	1	2	4	2	4	4	1	4	3	2	4	2	3	1	2	1	4	2	1	2	2	1	1	1	1	3	1	1	1	1	1
0	0	0	0	2	0	3	4	2	2	2	2	1	1	2	2	4	2	3	2	4	4	4	4	2	2	2	2	4	4	2	4	2	4	3	4	4	4	4	4	3	4	4	5	5
0	0	0	0	2	0	0	2	0	6	6	6	6	6	1	4	2	1	1	4	1	1	4	1	4	1	4	1	3	1	4	1	2	2	4	1	1	1	1	1	1	1	1	1	1
1	0	0	0	3	0	1	4	0	3	3	2	2	3	3	2	2	2	2	2	2	2	2	2	2	1	2	2	3	2	2	2	2	3	2	4	4	4	3	4	3	3	3	3	4
1	0	0	0	2	0	0	2	0	6	6	6	5	6	1	4	2	1	1	4	1	1	4	1	4	1	4	1	1	1	4	1	1	1	4	1	1	1	1	3	1	1	1	1	1
0	0	0	0	0	0	0	2	0	6	6	6	6	5	2	4	4	2	4	1	1	1	4	1	4	1	4	1	1	2	4	1	1	1	4	1	1	1	1	1	1	1	1	1	1
1	1	1	1	2	1	1	2	1	6	5	5	5	5	2	3	2	1	2	4	2	2	2	1	4	1	4	1	1	1	4	1	1	1	4	1	1	1	1	2	1	1	1	1	1
2.33333	0	0	0	2	0	0	3	1	5	5	5	5	5	2	3	4	1	2	4	1	3	4	3	4	1	4	1	2	1	3	3	1	1	4	1	1	1	1	5	1	1	1	1	2
2	1	2	0	3	1	0	3	2	5	5	5	5	5	1	4	4	1	2	4	1	1	3	2	4	1	4	1	1	1	4	1	1	1	4	3	1	1	1	1	1	1	1	1	1
2.33333	0	0	0	2	0	0	2	1	6	6	6	5	6	1	3	2	1	2	4	1	1	3	1	3	1	3	1	3	1	3	3	2	1	4	1	1	1	1	2	1	1	1	1	1
0	0	0	0	2	0	1	2	0	6	6	6	6	6	1	4	2	1	1	4	1	3	4	1	4	1	4	1	1	1	4	1	1	1	4	1	1	1	1	1	1	1	1	1	1
0	0	0	1	3	1	0	3	1	4	3	2	2	5	1	3	2	1	1	2	2	1	1	1	3	2	3	1	1	1	2	2	1	2	3	3	3	4	2	2	1	1	1	1	1
0	0	0	0	2	0	0	2	0	6	6	6	6	6	2	3	3	2	2	4	2	2	3	2	4	2	4	1	3	2	4	4	2	3	4	1	1	1	1	1	1	1	1	1	1
1	0	1	0	2	0	1	2	0	6	6	6	6	6	1	4	2	1	1	4	1	1	4	1	4	1	4	1	2	1	4	1	1	1	4	3	1	1	1	1	1	1	1	1	1
1	0	1	0	3	0	0	3	1	4	5	6	6	5	1	3	2	1	1	3	1	1	4	1	1	1	3	1	2	1	3	1	1	1	3	2	1	1	2	1	1	1	1	1	1
1	1	2	2	4	1	0	0	3	4	4	2	2	3	2	2	2	2	2	2	2	2	2	2	2	2	3	2	3	2	2	2	2	2	2	3	3	3	3	3	3	3	3	3	3
